# Supplementary material for: Relationship between telomere length and the prognosis of breast cancer based on estrogen receptor status: A Mendelian randomization study
Source: Front Oncol. 2022 Oct 21;12:1024772. doi: 10.3389/fonc.2022.1024772 (PMC9634263; doi:10.3389/fonc.2022.1024772)
Supplement: Supplementary Table 1 — Characteristics of SNPs associated with telomere length and the prognosis of total breast cancer. [file DataSheet_1.zip › Table S1.xlsx]

## Sheet: Sheet1
SNP	effect_allele.exposure	other_allele.exposure	effect_allele.outcome	other_allele.outcome	beta.exposure	beta.outcome	eaf.exposure	eaf.outcome	remove	palindromic	ambiguous	id.outcome	chr	pos	se.outcome	samplesize.outcome	pval.outcome	outcome	originalname.outcome	outcome.deprecated	mr_keep.outcome	data_source.outcome	chr.exposure	pos.exposure	se.exposure	pval.exposure	samplesize.exposure	id.exposure	exposure	mr_keep.exposure	pval_origin.exposure	data_source.exposure	action	mr_keep
rs1003322	A	C	A	C	0.0141734	0.0454013	0.213742	0.201185	FALSE	FALSE	FALSE	ieu-a-1165	22	51072289	0.0440474	37954	0.302664	Breast cancer (Survival) || id:ieu-a-1165	Breast cancer (Survival)	Breast cancer (Survival) || ||	TRUE	igd	22	51072289	0.00247546	1e-08	472174	ieu-b-4879	telomere length || id:ieu-b-4879	TRUE	reported	igd	2	TRUE
rs10112752	A	G	A	G	-0.0287522	-0.02175	0.430369	0.443346	FALSE	FALSE	FALSE	ieu-a-1165	8	73958718	0.0273428	37954	0.426348	Breast cancer (Survival) || id:ieu-a-1165	Breast cancer (Survival)	Breast cancer (Survival) || ||	TRUE	igd	8	73958718	0.00202518	9.49948e-46	472174	ieu-b-4879	telomere length || id:ieu-b-4879	TRUE	reported	igd	2	TRUE
rs10768683	G	C	G	C	0.0469922	0.0135253	0.841033	0.820517	FALSE	TRUE	FALSE	ieu-a-1165	11	5247791	0.0390889	37954	0.729332	Breast cancer (Survival) || id:ieu-a-1165	Breast cancer (Survival)	Breast cancer (Survival) || ||	TRUE	igd	11	5247791	0.00277015	1.50003e-64	472174	ieu-b-4879	telomere length || id:ieu-b-4879	TRUE	reported	igd	2	TRUE
rs10805346	C	T	C	T	0.0117072	-0.0136412	0.439339	0.426698	FALSE	FALSE	FALSE	ieu-a-1165	4	9920347	0.0298211	37954	0.64736	Breast cancer (Survival) || id:ieu-a-1165	Breast cancer (Survival)	Breast cancer (Survival) || ||	TRUE	igd	4	9920347	0.00202147	7.00003e-09	472174	ieu-b-4879	telomere length || id:ieu-b-4879	TRUE	reported	igd	2	TRUE
rs10840270	G	C	G	C	0.014383	-0.00989228	0.655684	0.657353	FALSE	TRUE	FALSE	ieu-a-1165	11	9629553	0.0285838	37954	0.729281	Breast cancer (Survival) || id:ieu-a-1165	Breast cancer (Survival)	Breast cancer (Survival) || ||	TRUE	igd	11	9629553	0.00212494	1.29987e-11	472174	ieu-b-4879	telomere length || id:ieu-b-4879	TRUE	reported	igd	2	TRUE
rs10845387	A	G	A	G	-0.0141214	0.0130447	0.352666	0.347081	FALSE	FALSE	FALSE	ieu-a-1165	12	11757743	0.0340614	37954	0.701736	Breast cancer (Survival) || id:ieu-a-1165	Breast cancer (Survival)	Breast cancer (Survival) || ||	TRUE	igd	12	11757743	0.00209396	1.50003e-11	472174	ieu-b-4879	telomere length || id:ieu-b-4879	TRUE	reported	igd	2	TRUE
rs10905255	T	G	T	G	-0.0182493	0.0195974	0.57919	0.569317	FALSE	FALSE	FALSE	ieu-a-1165	10	5870267	0.0273556	37954	0.473746	Breast cancer (Survival) || id:ieu-a-1165	Breast cancer (Survival)	Breast cancer (Survival) || ||	TRUE	igd	10	5870267	0.00203099	2.60016e-19	472174	ieu-b-4879	telomere length || id:ieu-b-4879	TRUE	reported	igd	2	TRUE
rs11085072	T	C	T	C	-0.0131806	0.0125294	0.236909	0.239461	FALSE	FALSE	FALSE	ieu-a-1165	19	4368142	0.0314807	37954	0.690628	Breast cancer (Survival) || id:ieu-a-1165	Breast cancer (Survival)	Breast cancer (Survival) || ||	TRUE	igd	19	4368142	0.00236713	2.59998e-08	472174	ieu-b-4879	telomere length || id:ieu-b-4879	TRUE	reported	igd	2	TRUE
rs11117354	C	T	C	T	0.0232506	0.00976658	0.696513	0.688564	FALSE	FALSE	FALSE	ieu-a-1165	16	88092092	0.0304056	37954	0.748051	Breast cancer (Survival) || id:ieu-a-1165	Breast cancer (Survival)	Breast cancer (Survival) || ||	TRUE	igd	16	88092092	0.00219601	3.40017e-26	472174	ieu-b-4879	telomere length || id:ieu-b-4879	TRUE	reported	igd	2	TRUE
rs111950327	C	G	C	G	0.0238271	0.0536849	0.063628	0.0883128	FALSE	TRUE	FALSE	ieu-a-1165	16	48283993	0.0558438	37954	0.336381	Breast cancer (Survival) || id:ieu-a-1165	Breast cancer (Survival)	Breast cancer (Survival) || ||	TRUE	igd	16	48283993	0.00409406	5.89997e-09	472174	ieu-b-4879	telomere length || id:ieu-b-4879	TRUE	reported	igd	2	TRUE
rs11212631	C	T	C	T	-0.0193458	-0.0270732	0.199229	0.192305	FALSE	FALSE	FALSE	ieu-a-1165	11	108304509	0.0367645	37954	0.46149	Breast cancer (Survival) || id:ieu-a-1165	Breast cancer (Survival)	Breast cancer (Survival) || ||	TRUE	igd	11	108304509	0.00256554	4.70002e-14	472174	ieu-b-4879	telomere length || id:ieu-b-4879	TRUE	reported	igd	2	TRUE
rs112394943	C	T	C	T	-0.0198961	-0.0581961	0.162741	0.170475	FALSE	FALSE	FALSE	ieu-a-1165	3	197842892	0.0466368	37954	0.212083	Breast cancer (Survival) || id:ieu-a-1165	Breast cancer (Survival)	Breast cancer (Survival) || ||	TRUE	igd	3	197842892	0.00281641	1.59993e-12	472174	ieu-b-4879	telomere length || id:ieu-b-4879	TRUE	reported	igd	2	TRUE
rs113525195	A	C	A	C	-0.0124075	0.0533033	0.290254	0.286603	FALSE	FALSE	FALSE	ieu-a-1165	14	23499321	0.0294621	37954	0.0704174	Breast cancer (Survival) || id:ieu-a-1165	Breast cancer (Survival)	Breast cancer (Survival) || ||	TRUE	igd	14	23499321	0.00224132	3.09999e-08	472174	ieu-b-4879	telomere length || id:ieu-b-4879	TRUE	reported	igd	2	TRUE
rs11579626	C	A	C	A	0.0265113	0.027142	0.084882	0.091438	FALSE	FALSE	FALSE	ieu-a-1165	1	146741960	0.0496642	37954	0.584716	Breast cancer (Survival) || id:ieu-a-1165	Breast cancer (Survival)	Breast cancer (Survival) || ||	TRUE	igd	1	146741960	0.00357752	1.29987e-13	472174	ieu-b-4879	telomere length || id:ieu-b-4879	TRUE	reported	igd	2	TRUE
rs11584821	T	C	T	C	-0.0306517	0.00321416	0.176208	0.183084	FALSE	FALSE	FALSE	ieu-a-1165	1	114419489	0.0347262	37954	0.926255	Breast cancer (Survival) || id:ieu-a-1165	Breast cancer (Survival)	Breast cancer (Survival) || ||	TRUE	igd	1	114419489	0.00263623	2.99985e-31	472174	ieu-b-4879	telomere length || id:ieu-b-4879	TRUE	reported	igd	2	TRUE
rs116863223	A	G	A	G	-0.0817874	0.0408837	0.011763	0.0126136	FALSE	FALSE	FALSE	ieu-a-1165	18	709396	0.127158	37954	0.747818	Breast cancer (Survival) || id:ieu-a-1165	Breast cancer (Survival)	Breast cancer (Survival) || ||	TRUE	igd	18	709396	0.00937157	2.60016e-18	472174	ieu-b-4879	telomere length || id:ieu-b-4879	TRUE	reported	igd	2	TRUE
rs117034449	A	G	A	G	0.0374377	0.108392	0.023304	0.0256734	FALSE	FALSE	FALSE	ieu-a-1165	10	103855348	0.0918972	37954	0.238203	Breast cancer (Survival) || id:ieu-a-1165	Breast cancer (Survival)	Breast cancer (Survival) || ||	TRUE	igd	10	103855348	0.00667898	2.1e-08	472174	ieu-b-4879	telomere length || id:ieu-b-4879	TRUE	reported	igd	2	TRUE
rs117407747	T	C	T	C	0.0450533	0.210637	0.027571	0.0215298	FALSE	FALSE	FALSE	ieu-a-1165	7	159117178	0.131814	37954	0.110046	Breast cancer (Survival) || id:ieu-a-1165	Breast cancer (Survival)	Breast cancer (Survival) || ||	TRUE	igd	7	159117178	0.00611706	1.80011e-13	472174	ieu-b-4879	telomere length || id:ieu-b-4879	TRUE	reported	igd	2	TRUE
rs117512405	A	G	A	G	-0.0790134	0.104982	0.017043	0.026866	FALSE	FALSE	FALSE	ieu-a-1165	20	62574274	0.0980496	37954	0.284305	Breast cancer (Survival) || id:ieu-a-1165	Breast cancer (Survival)	Breast cancer (Survival) || ||	TRUE	igd	20	62574274	0.00824611	9.49948e-22	472174	ieu-b-4879	telomere length || id:ieu-b-4879	TRUE	reported	igd	2	TRUE
rs117630647	A	G	A	G	0.059565	0.112354	0.021346	0.0203553	FALSE	FALSE	FALSE	ieu-a-1165	7	124779510	0.113865	37954	0.323773	Breast cancer (Survival) || id:ieu-a-1165	Breast cancer (Survival)	Breast cancer (Survival) || ||	TRUE	igd	7	124779510	0.00720413	1.39991e-16	472174	ieu-b-4879	telomere length || id:ieu-b-4879	TRUE	reported	igd	2	TRUE
rs11769630	A	T	A	T	-0.0256807	0.0480727	0.072227	0.0823201	FALSE	TRUE	FALSE	ieu-a-1165	7	50257703	0.062085	37954	0.43875	Breast cancer (Survival) || id:ieu-a-1165	Breast cancer (Survival)	Breast cancer (Survival) || ||	TRUE	igd	7	50257703	0.00389475	4.30031e-11	472174	ieu-b-4879	telomere length || id:ieu-b-4879	TRUE	reported	igd	2	TRUE
rs11991877	A	T	A	T	-0.030138	0.0156834	0.889309	0.838048	FALSE	TRUE	FALSE	ieu-a-1165	8	56664524	0.0388839	37954	0.686698	Breast cancer (Survival) || id:ieu-a-1165	Breast cancer (Survival)	Breast cancer (Survival) || ||	TRUE	igd	8	56664524	0.00318686	3.19963e-21	472174	ieu-b-4879	telomere length || id:ieu-b-4879	TRUE	reported	igd	2	TRUE
rs12369950	C	T	C	T	-0.0178308	-0.0679543	0.140675	0.132064	FALSE	FALSE	FALSE	ieu-a-1165	12	24762109	0.0397949	37954	0.0877082	Breast cancer (Survival) || id:ieu-a-1165	Breast cancer (Survival)	Breast cancer (Survival) || ||	TRUE	igd	12	24762109	0.00290205	8e-10	472174	ieu-b-4879	telomere length || id:ieu-b-4879	TRUE	reported	igd	2	TRUE
rs12412214	A	G	A	G	-0.0245174	-0.0429976	0.279765	0.303586	FALSE	FALSE	FALSE	ieu-a-1165	10	101276256	0.0299659	37954	0.15132	Breast cancer (Survival) || id:ieu-a-1165	Breast cancer (Survival)	Breast cancer (Survival) || ||	TRUE	igd	10	101276256	0.00222685	3.40017e-28	472174	ieu-b-4879	telomere length || id:ieu-b-4879	TRUE	reported	igd	2	TRUE
rs12451892	C	T	C	T	-0.0116145	-0.00899098	0.380511	0.377893	FALSE	FALSE	FALSE	ieu-a-1165	17	2247982	0.0326488	37954	0.78302	Breast cancer (Survival) || id:ieu-a-1165	Breast cancer (Survival)	Breast cancer (Survival) || ||	TRUE	igd	17	2247982	0.00207578	2.19999e-08	472174	ieu-b-4879	telomere length || id:ieu-b-4879	TRUE	reported	igd	2	TRUE
rs12925933	C	A	C	A	-0.0146622	0.0129337	0.66221	0.651579	FALSE	FALSE	FALSE	ieu-a-1165	16	90141355	0.0297044	37954	0.663262	Breast cancer (Survival) || id:ieu-a-1165	Breast cancer (Survival)	Breast cancer (Survival) || ||	TRUE	igd	16	90141355	0.00213796	7.00003e-12	472174	ieu-b-4879	telomere length || id:ieu-b-4879	TRUE	reported	igd	2	TRUE
rs12932179	G	A	G	A	-0.0136257	0.00507425	0.561399	0.572639	FALSE	FALSE	FALSE	ieu-a-1165	16	9072085	0.0287071	37954	0.859697	Breast cancer (Survival) || id:ieu-a-1165	Breast cancer (Survival)	Breast cancer (Survival) || ||	TRUE	igd	16	9072085	0.0020276	1.80011e-11	472174	ieu-b-4879	telomere length || id:ieu-b-4879	TRUE	reported	igd	2	TRUE
rs13062095	C	T	C	T	0.0138552	-0.0419481	0.327843	0.344816	FALSE	FALSE	FALSE	ieu-a-1165	3	101267385	0.0289093	37954	0.146773	Breast cancer (Survival) || id:ieu-a-1165	Breast cancer (Survival)	Breast cancer (Survival) || ||	TRUE	igd	3	101267385	0.00214113	9.70063e-11	472174	ieu-b-4879	telomere length || id:ieu-b-4879	TRUE	reported	igd	2	TRUE
rs13230646	C	T	C	T	-0.0173277	0.00105483	0.248945	0.245641	FALSE	FALSE	FALSE	ieu-a-1165	7	23930316	0.034897	37954	0.975886	Breast cancer (Survival) || id:ieu-a-1165	Breast cancer (Survival)	Breast cancer (Survival) || ||	TRUE	igd	7	23930316	0.00232377	8.9002e-14	472174	ieu-b-4879	telomere length || id:ieu-b-4879	TRUE	reported	igd	2	TRUE
rs137901416	A	G	A	G	0.04572	-0.0209409	0.100311	0.0948224	FALSE	FALSE	FALSE	ieu-a-1165	14	73418095	0.0471257	37954	0.656782	Breast cancer (Survival) || id:ieu-a-1165	Breast cancer (Survival)	Breast cancer (Survival) || ||	TRUE	igd	14	73418095	0.00332355	4.70002e-43	472174	ieu-b-4879	telomere length || id:ieu-b-4879	TRUE	reported	igd	2	TRUE
rs139795227	C	A	C	A	0.0599379	0.0399367	0.014021	0.0187015	FALSE	FALSE	FALSE	ieu-a-1165	1	92842367	0.130588	37954	0.75974	Breast cancer (Survival) || id:ieu-a-1165	Breast cancer (Survival)	Breast cancer (Survival) || ||	TRUE	igd	1	92842367	0.00873247	6.70039e-12	472174	ieu-b-4879	telomere length || id:ieu-b-4879	TRUE	reported	igd	2	TRUE
rs142426306	T	C	T	C	-0.0504903	0.165315	0.039544	0.0231145	FALSE	FALSE	FALSE	ieu-a-1165	20	62488152	0.105404	37954	0.116788	Breast cancer (Survival) || id:ieu-a-1165	Breast cancer (Survival)	Breast cancer (Survival) || ||	TRUE	igd	20	62488152	0.00539933	8.69961e-21	472174	ieu-b-4879	telomere length || id:ieu-b-4879	TRUE	reported	igd	2	TRUE
rs143190905	T	G	T	G	-0.0723995	-0.0792825	0.080404	0.0722992	FALSE	FALSE	FALSE	ieu-a-1165	20	62291767	0.0528812	37954	0.133807	Breast cancer (Survival) || id:ieu-a-1165	Breast cancer (Survival)	Breast cancer (Survival) || ||	TRUE	igd	20	62291767	0.00369421	1.59993e-85	472174	ieu-b-4879	telomere length || id:ieu-b-4879	TRUE	reported	igd	2	TRUE
rs144204502	T	C	T	C	-0.100574	-0.0606338	0.012562	0.0153814	FALSE	FALSE	FALSE	ieu-a-1165	17	76183233	0.114569	37954	0.596645	Breast cancer (Survival) || id:ieu-a-1165	Breast cancer (Survival)	Breast cancer (Survival) || ||	TRUE	igd	17	76183233	0.00913369	3.40017e-28	472174	ieu-b-4879	telomere length || id:ieu-b-4879	TRUE	reported	igd	2	TRUE
rs145114957	G	C	G	C	0.0272605	0.0944097	0.042648	0.0363648	FALSE	TRUE	FALSE	ieu-a-1165	1	94322469	0.0779234	37954	0.225677	Breast cancer (Survival) || id:ieu-a-1165	Breast cancer (Survival)	Breast cancer (Survival) || ||	TRUE	igd	1	94322469	0.00498872	4.60002e-08	472174	ieu-b-4879	telomere length || id:ieu-b-4879	TRUE	reported	igd	2	TRUE
rs150150565	T	C	T	C	0.063762	0.364485	0.021455	0.0210838	FALSE	FALSE	FALSE	ieu-a-1165	18	708207	0.120416	37954	0.00247087	Breast cancer (Survival) || id:ieu-a-1165	Breast cancer (Survival)	Breast cancer (Survival) || ||	TRUE	igd	18	708207	0.00739877	6.79986e-18	472174	ieu-b-4879	telomere length || id:ieu-b-4879	TRUE	reported	igd	2	TRUE
rs16978028	T	A	T	A	-0.029945	0.031011	0.143727	0.131713	FALSE	TRUE	FALSE	ieu-a-1165	18	42070981	0.0409378	37954	0.448742	Breast cancer (Survival) || id:ieu-a-1165	Breast cancer (Survival)	Breast cancer (Survival) || ||	TRUE	igd	18	42070981	0.00285068	8.19974e-26	472174	ieu-b-4879	telomere length || id:ieu-b-4879	TRUE	reported	igd	2	TRUE
rs17445108	A	G	A	G	-0.0168922	0.0103055	0.12695	0.113393	FALSE	FALSE	FALSE	ieu-a-1165	12	57082058	0.0552033	37954	0.85191	Breast cancer (Survival) || id:ieu-a-1165	Breast cancer (Survival)	Breast cancer (Survival) || ||	TRUE	igd	12	57082058	0.00300983	2e-08	472174	ieu-b-4879	telomere length || id:ieu-b-4879	TRUE	reported	igd	2	TRUE
rs17677991	G	C	G	C	0.0222664	0.0216913	0.342123	0.362808	FALSE	TRUE	FALSE	ieu-a-1165	15	42032383	0.0284552	37954	0.445882	Breast cancer (Survival) || id:ieu-a-1165	Breast cancer (Survival)	Breast cancer (Survival) || ||	TRUE	igd	15	42032383	0.00210806	4.40048e-26	472174	ieu-b-4879	telomere length || id:ieu-b-4879	TRUE	reported	igd	2	TRUE
rs17803849	T	C	T	C	0.0273203	-0.00509561	0.405161	0.402101	FALSE	FALSE	FALSE	ieu-a-1165	2	210673445	0.028259	37954	0.856903	Breast cancer (Survival) || id:ieu-a-1165	Breast cancer (Survival)	Breast cancer (Survival) || ||	TRUE	igd	2	210673445	0.00203482	4.19952e-41	472174	ieu-b-4879	telomere length || id:ieu-b-4879	TRUE	reported	igd	2	TRUE
rs185174247	A	G	A	G	0.0372806	-0.000647359	0.05609	0.0622378	FALSE	FALSE	FALSE	ieu-a-1165	5	138914024	0.0726795	37954	0.992893	Breast cancer (Survival) || id:ieu-a-1165	Breast cancer (Survival)	Breast cancer (Survival) || ||	TRUE	igd	5	138914024	0.00435145	1.10002e-17	472174	ieu-b-4879	telomere length || id:ieu-b-4879	TRUE	reported	igd	2	TRUE
rs188918174	T	C	T	C	0.0403062	-0.0331218	0.036106	0.0342784	FALSE	FALSE	FALSE	ieu-a-1165	2	54473646	0.0821697	37954	0.686882	Breast cancer (Survival) || id:ieu-a-1165	Breast cancer (Survival)	Breast cancer (Survival) || ||	TRUE	igd	2	54473646	0.00543604	1.20005e-13	472174	ieu-b-4879	telomere length || id:ieu-b-4879	TRUE	reported	igd	2	TRUE
rs1907702	A	G	A	G	0.0150247	-0.0586228	0.766771	0.791995	FALSE	FALSE	FALSE	ieu-a-1165	12	88955469	0.0326608	37954	0.0726708	Breast cancer (Survival) || id:ieu-a-1165	Breast cancer (Survival)	Breast cancer (Survival) || ||	TRUE	igd	12	88955469	0.00242651	5.89997e-10	472174	ieu-b-4879	telomere length || id:ieu-b-4879	TRUE	reported	igd	2	TRUE
rs1957937	T	A	T	A	0.0209365	0.00448581	0.16018	0.154243	FALSE	TRUE	FALSE	ieu-a-1165	14	96181360	0.0361921	37954	0.901359	Breast cancer (Survival) || id:ieu-a-1165	Breast cancer (Survival)	Breast cancer (Survival) || ||	TRUE	igd	14	96181360	0.00273361	1.9002e-14	472174	ieu-b-4879	telomere length || id:ieu-b-4879	TRUE	reported	igd	2	TRUE
rs2056726	A	G	A	G	-0.0228078	0.00865094	0.214376	0.22043	FALSE	FALSE	FALSE	ieu-a-1165	7	99780283	0.0359305	37954	0.809734	Breast cancer (Survival) || id:ieu-a-1165	Breast cancer (Survival)	Breast cancer (Survival) || ||	TRUE	igd	7	99780283	0.00243638	7.89951e-21	472174	ieu-b-4879	telomere length || id:ieu-b-4879	TRUE	reported	igd	2	TRUE
rs2276182	G	C	G	C	0.0233529	-0.00229456	0.403227	0.417909	FALSE	TRUE	FALSE	ieu-a-1165	18	51798047	0.0270041	37954	0.932285	Breast cancer (Survival) || id:ieu-a-1165	Breast cancer (Survival)	Breast cancer (Survival) || ||	TRUE	igd	18	51798047	0.00204247	2.80027e-30	472174	ieu-b-4879	telomere length || id:ieu-b-4879	TRUE	reported	igd	2	TRUE
rs2555104	C	A	C	A	-0.0139717	0.0136629	0.434255	0.450612	FALSE	FALSE	FALSE	ieu-a-1165	2	17841243	0.02932	37954	0.641221	Breast cancer (Survival) || id:ieu-a-1165	Breast cancer (Survival)	Breast cancer (Survival) || ||	TRUE	igd	2	17841243	0.00203498	6.59933e-12	472174	ieu-b-4879	telomere length || id:ieu-b-4879	TRUE	reported	igd	2	TRUE
rs28502153	A	C	A	C	-0.0215916	-0.057806	0.377958	0.364646	FALSE	FALSE	FALSE	ieu-a-1165	22	17469049	0.0288488	37954	0.0450962	Breast cancer (Survival) || id:ieu-a-1165	Breast cancer (Survival)	Breast cancer (Survival) || ||	TRUE	igd	22	17469049	0.00206208	1.20005e-25	472174	ieu-b-4879	telomere length || id:ieu-b-4879	TRUE	reported	igd	2	TRUE
rs28577594	C	G	C	G	0.0187657	0.0113536	0.709829	0.698874	FALSE	TRUE	FALSE	ieu-a-1165	12	123895906	0.0329935	37954	0.730759	Breast cancer (Survival) || id:ieu-a-1165	Breast cancer (Survival)	Breast cancer (Survival) || ||	TRUE	igd	12	123895906	0.00224024	5.40008e-17	472174	ieu-b-4879	telomere length || id:ieu-b-4879	TRUE	reported	igd	2	TRUE
rs3093888	A	G	A	G	-0.028973	0.0654335	0.05131	0.0563417	FALSE	FALSE	FALSE	ieu-a-1165	14	20812951	0.0564943	37954	0.24677	Breast cancer (Survival) || id:ieu-a-1165	Breast cancer (Survival)	Breast cancer (Survival) || ||	TRUE	igd	14	20812951	0.00452459	1.5e-10	472174	ieu-b-4879	telomere length || id:ieu-b-4879	TRUE	reported	igd	2	TRUE
rs3767952	A	G	A	G	0.0134472	-0.0304848	0.226709	0.221576	FALSE	FALSE	FALSE	ieu-a-1165	1	41231032	0.0326274	37954	0.350132	Breast cancer (Survival) || id:ieu-a-1165	Breast cancer (Survival)	Breast cancer (Survival) || ||	TRUE	igd	1	41231032	0.00238826	1.79999e-08	472174	ieu-b-4879	telomere length || id:ieu-b-4879	TRUE	reported	igd	2	TRUE
rs3891167	G	A	G	A	-0.0425685	-0.0620224	0.253435	0.250612	FALSE	FALSE	FALSE	ieu-a-1165	18	658423	0.0324082	37954	0.0556468	Breast cancer (Survival) || id:ieu-a-1165	Breast cancer (Survival)	Breast cancer (Survival) || ||	TRUE	igd	18	658423	0.00239551	1.20005e-70	472174	ieu-b-4879	telomere length || id:ieu-b-4879	TRUE	reported	igd	2	TRUE
rs41269079	A	T	A	T	0.0153617	-0.0385644	0.188991	0.19712	FALSE	TRUE	FALSE	ieu-a-1165	1	45252015	0.0346869	37954	0.26623	Breast cancer (Survival) || id:ieu-a-1165	Breast cancer (Survival)	Breast cancer (Survival) || ||	TRUE	igd	1	45252015	0.0025499	1.7e-09	472174	ieu-b-4879	telomere length || id:ieu-b-4879	TRUE	reported	igd	2	TRUE
rs41304832	A	G	A	G	0.0611702	0.222816	0.012378	0.0147508	FALSE	FALSE	FALSE	ieu-a-1165	20	62375508	0.11324	37954	0.0491089	Breast cancer (Survival) || id:ieu-a-1165	Breast cancer (Survival)	Breast cancer (Survival) || ||	TRUE	igd	20	62375508	0.0093095	5.00035e-11	472174	ieu-b-4879	telomere length || id:ieu-b-4879	TRUE	reported	igd	2	TRUE
rs4498805	T	G	T	G	0.0150601	0.0450748	0.546632	0.532265	FALSE	FALSE	FALSE	ieu-a-1165	1	110910397	0.0265998	37954	0.0901592	Breast cancer (Survival) || id:ieu-a-1165	Breast cancer (Survival)	Breast cancer (Survival) || ||	TRUE	igd	1	110910397	0.00200376	5.70033e-14	472174	ieu-b-4879	telomere length || id:ieu-b-4879	TRUE	reported	igd	2	TRUE
rs4530278	T	G	T	G	0.0138793	-0.00475385	0.59815	0.6085	FALSE	FALSE	FALSE	ieu-a-1165	19	33752994	0.0274883	37954	0.862698	Breast cancer (Survival) || id:ieu-a-1165	Breast cancer (Survival)	Breast cancer (Survival) || ||	TRUE	igd	19	33752994	0.0020567	1.50003e-11	472174	ieu-b-4879	telomere length || id:ieu-b-4879	TRUE	reported	igd	2	TRUE
rs45604339	T	C	T	C	-0.020433	-0.0535761	0.34242	0.336757	FALSE	FALSE	FALSE	ieu-a-1165	14	65543102	0.0323531	37954	0.097726	Breast cancer (Survival) || id:ieu-a-1165	Breast cancer (Survival)	Breast cancer (Survival) || ||	TRUE	igd	14	65543102	0.00211433	4.30031e-22	472174	ieu-b-4879	telomere length || id:ieu-b-4879	TRUE	reported	igd	2	TRUE
rs4616688	T	G	T	G	-0.0173476	-0.0104697	0.525394	0.39966	FALSE	FALSE	FALSE	ieu-a-1165	3	160042459	0.0322782	37954	0.745669	Breast cancer (Survival) || id:ieu-a-1165	Breast cancer (Survival)	Breast cancer (Survival) || ||	TRUE	igd	3	160042459	0.00200198	4.49987e-18	472174	ieu-b-4879	telomere length || id:ieu-b-4879	TRUE	reported	igd	2	TRUE
rs4724	A	G	A	G	-0.0547446	-0.0320854	0.116598	0.111851	FALSE	FALSE	FALSE	ieu-a-1165	17	7760397	0.0505482	37954	0.525594	Breast cancer (Survival) || id:ieu-a-1165	Breast cancer (Survival)	Breast cancer (Survival) || ||	TRUE	igd	17	7760397	0.00312441	9.79941e-69	472174	ieu-b-4879	telomere length || id:ieu-b-4879	TRUE	reported	igd	2	TRUE
rs4731541	G	C	G	C	-0.0206119	-0.0214015	0.624901	0.632119	FALSE	TRUE	FALSE	ieu-a-1165	7	128678236	0.0277259	37954	0.440175	Breast cancer (Survival) || id:ieu-a-1165	Breast cancer (Survival)	Breast cancer (Survival) || ||	TRUE	igd	7	128678236	0.00205962	1.39991e-23	472174	ieu-b-4879	telomere length || id:ieu-b-4879	TRUE	reported	igd	2	TRUE
rs4743037	T	C	T	C	0.0147971	0.0252296	0.230874	0.222499	FALSE	FALSE	FALSE	ieu-a-1165	9	109639970	0.0317981	37954	0.427526	Breast cancer (Survival) || id:ieu-a-1165	Breast cancer (Survival)	Breast cancer (Survival) || ||	TRUE	igd	9	109639970	0.00238094	5.1e-10	472174	ieu-b-4879	telomere length || id:ieu-b-4879	TRUE	reported	igd	2	TRUE
rs55747751	A	G	A	G	-0.0211612	0.0218854	0.077375	0.0749554	FALSE	FALSE	FALSE	ieu-a-1165	5	132397351	0.061562	37954	0.722214	Breast cancer (Survival) || id:ieu-a-1165	Breast cancer (Survival)	Breast cancer (Survival) || ||	TRUE	igd	5	132397351	0.00375164	1.7e-08	472174	ieu-b-4879	telomere length || id:ieu-b-4879	TRUE	reported	igd	2	TRUE
rs56061761	A	G	A	G	-0.0203556	-0.0307331	0.332642	0.301142	FALSE	FALSE	FALSE	ieu-a-1165	16	70187811	0.0451637	37954	0.496199	Breast cancer (Survival) || id:ieu-a-1165	Breast cancer (Survival)	Breast cancer (Survival) || ||	TRUE	igd	16	70187811	0.0022296	6.90081e-20	472174	ieu-b-4879	telomere length || id:ieu-b-4879	TRUE	reported	igd	2	TRUE
rs56799554	G	A	G	A	-0.0259793	0.0343897	0.170183	0.179387	FALSE	FALSE	FALSE	ieu-a-1165	17	41456413	0.0372157	37954	0.355453	Breast cancer (Survival) || id:ieu-a-1165	Breast cancer (Survival)	Breast cancer (Survival) || ||	TRUE	igd	17	41456413	0.00267858	2.99985e-22	472174	ieu-b-4879	telomere length || id:ieu-b-4879	TRUE	reported	igd	2	TRUE
rs59409453	G	A	G	A	0.0202133	0.0166017	0.730602	0.722563	FALSE	FALSE	FALSE	ieu-a-1165	17	1666218	0.0335355	37954	0.620566	Breast cancer (Survival) || id:ieu-a-1165	Breast cancer (Survival)	Breast cancer (Survival) || ||	TRUE	igd	17	1666218	0.00230175	1.59993e-18	472174	ieu-b-4879	telomere length || id:ieu-b-4879	TRUE	reported	igd	2	TRUE
rs6007020	C	T	C	T	0.0144904	-0.00614198	0.367823	0.356059	FALSE	FALSE	FALSE	ieu-a-1165	22	45790132	0.0286415	37954	0.830201	Breast cancer (Survival) || id:ieu-a-1165	Breast cancer (Survival)	Breast cancer (Survival) || ||	TRUE	igd	22	45790132	0.00209637	4.79954e-12	472174	ieu-b-4879	telomere length || id:ieu-b-4879	TRUE	reported	igd	2	TRUE
rs6054257	A	G	A	G	-0.0141684	0.0326413	0.793522	0.79351	FALSE	FALSE	FALSE	ieu-a-1165	20	66370	0.040576	37954	0.421138	Breast cancer (Survival) || id:ieu-a-1165	Breast cancer (Survival)	Breast cancer (Survival) || ||	TRUE	igd	20	66370	0.00247729	1.09999e-08	472174	ieu-b-4879	telomere length || id:ieu-b-4879	TRUE	reported	igd	2	TRUE
rs611646	A	T	A	T	-0.0368309	0.0119032	0.408685	0.414508	FALSE	TRUE	FALSE	ieu-a-1165	11	108177097	0.0270179	37954	0.659528	Breast cancer (Survival) || id:ieu-a-1165	Breast cancer (Survival)	Breast cancer (Survival) || ||	TRUE	igd	11	108177097	0.00203547	3.50026e-73	472174	ieu-b-4879	telomere length || id:ieu-b-4879	TRUE	reported	igd	2	TRUE
rs61748181	T	C	T	C	-0.059181	0.00951088	0.028928	0.0301985	FALSE	FALSE	FALSE	ieu-a-1165	5	1294166	0.0805607	37954	0.906021	Breast cancer (Survival) || id:ieu-a-1165	Breast cancer (Survival)	Breast cancer (Survival) || ||	TRUE	igd	5	1294166	0.00595394	2.80027e-23	472174	ieu-b-4879	telomere length || id:ieu-b-4879	TRUE	reported	igd	2	TRUE
rs6536702	A	G	A	G	0.0534148	0.0175548	0.774647	0.775902	FALSE	FALSE	FALSE	ieu-a-1165	4	164028105	0.0322194	37954	0.585853	Breast cancer (Survival) || id:ieu-a-1165	Breast cancer (Survival)	Breast cancer (Survival) || ||	TRUE	igd	4	164028105	0.00238875	9.39723e-111	472174	ieu-b-4879	telomere length || id:ieu-b-4879	TRUE	reported	igd	2	TRUE
rs6584579	G	A	G	A	0.0114923	0.0267917	0.398876	0.38724	FALSE	FALSE	FALSE	ieu-a-1165	10	105645725	0.0274381	37954	0.328845	Breast cancer (Survival) || id:ieu-a-1165	Breast cancer (Survival)	Breast cancer (Survival) || ||	TRUE	igd	10	105645725	0.00204674	2e-08	472174	ieu-b-4879	telomere length || id:ieu-b-4879	TRUE	reported	igd	2	TRUE
rs6587577	G	A	G	A	-0.0182148	-0.0304289	0.826346	0.830801	FALSE	FALSE	FALSE	ieu-a-1165	1	151402045	0.0395709	37954	0.44191	Breast cancer (Survival) || id:ieu-a-1165	Breast cancer (Survival)	Breast cancer (Survival) || ||	TRUE	igd	1	151402045	0.0026359	4.79954e-12	472174	ieu-b-4879	telomere length || id:ieu-b-4879	TRUE	reported	igd	2	TRUE
rs6590343	G	A	G	A	0.0121739	0.0234762	0.516385	0.519338	FALSE	FALSE	FALSE	ieu-a-1165	11	128500215	0.0267662	37954	0.380442	Breast cancer (Survival) || id:ieu-a-1165	Breast cancer (Survival)	Breast cancer (Survival) || ||	TRUE	igd	11	128500215	0.00201444	1.5e-09	472174	ieu-b-4879	telomere length || id:ieu-b-4879	TRUE	reported	igd	2	TRUE
rs6659669	T	C	T	C	-0.0117091	0.0293685	0.605095	0.594784	FALSE	FALSE	FALSE	ieu-a-1165	1	185315067	0.0273263	37954	0.282494	Breast cancer (Survival) || id:ieu-a-1165	Breast cancer (Survival)	Breast cancer (Survival) || ||	TRUE	igd	1	185315067	0.00205167	1.09999e-08	472174	ieu-b-4879	telomere length || id:ieu-b-4879	TRUE	reported	igd	2	TRUE
rs6669563	A	G	A	G	0.0182358	0.00488681	0.437768	0.440945	FALSE	FALSE	FALSE	ieu-a-1165	1	32279629	0.0326943	37954	0.881183	Breast cancer (Survival) || id:ieu-a-1165	Breast cancer (Survival)	Breast cancer (Survival) || ||	TRUE	igd	1	32279629	0.00202476	2.09991e-19	472174	ieu-b-4879	telomere length || id:ieu-b-4879	TRUE	reported	igd	2	TRUE
rs66731853	A	G	A	G	-0.0177791	0.028459	0.317304	0.305773	FALSE	FALSE	FALSE	ieu-a-1165	1	20916238	0.033475	37954	0.395239	Breast cancer (Survival) || id:ieu-a-1165	Breast cancer (Survival)	Breast cancer (Survival) || ||	TRUE	igd	1	20916238	0.00215421	1.50003e-16	472174	ieu-b-4879	telomere length || id:ieu-b-4879	TRUE	reported	igd	2	TRUE
rs6751209	C	T	C	T	-0.0140465	-0.0422355	0.204231	0.201438	FALSE	FALSE	FALSE	ieu-a-1165	2	43588302	0.0335789	37954	0.208465	Breast cancer (Survival) || id:ieu-a-1165	Breast cancer (Survival)	Breast cancer (Survival) || ||	TRUE	igd	2	43588302	0.00248465	1.6e-08	472174	ieu-b-4879	telomere length || id:ieu-b-4879	TRUE	reported	igd	2	TRUE
rs6776756	A	G	A	G	-0.0174439	0.0387887	0.597562	0.592879	FALSE	FALSE	FALSE	ieu-a-1165	3	128215821	0.0274626	37954	0.157827	Breast cancer (Survival) || id:ieu-a-1165	Breast cancer (Survival)	Breast cancer (Survival) || ||	TRUE	igd	3	128215821	0.00203747	1.10002e-17	472174	ieu-b-4879	telomere length || id:ieu-b-4879	TRUE	reported	igd	2	TRUE
rs6790988	G	A	G	A	0.0145728	0.0186451	0.741902	0.744102	FALSE	FALSE	FALSE	ieu-a-1165	3	170263320	0.0307473	37954	0.544251	Breast cancer (Survival) || id:ieu-a-1165	Breast cancer (Survival)	Breast cancer (Survival) || ||	TRUE	igd	3	170263320	0.00228428	1.79999e-10	472174	ieu-b-4879	telomere length || id:ieu-b-4879	TRUE	reported	igd	2	TRUE
rs6881568	A	C	A	C	0.0169256	0.0347976	0.36258	0.348981	FALSE	FALSE	FALSE	ieu-a-1165	5	1670265	0.0295497	37954	0.238957	Breast cancer (Survival) || id:ieu-a-1165	Breast cancer (Survival)	Breast cancer (Survival) || ||	TRUE	igd	5	1670265	0.00207735	3.69999e-16	472174	ieu-b-4879	telomere length || id:ieu-b-4879	TRUE	reported	igd	2	TRUE
rs7099229	A	G	A	G	-0.0153288	-0.00280289	0.273301	0.254382	FALSE	FALSE	FALSE	ieu-a-1165	10	96134685	0.0326656	37954	0.931621	Breast cancer (Survival) || id:ieu-a-1165	Breast cancer (Survival)	Breast cancer (Survival) || ||	TRUE	igd	10	96134685	0.00224403	8.4004e-12	472174	ieu-b-4879	telomere length || id:ieu-b-4879	TRUE	reported	igd	2	TRUE
rs7164950	G	A	G	A	0.0129362	-0.00155351	0.405979	0.409021	FALSE	FALSE	FALSE	ieu-a-1165	15	56775385	0.0296616	37954	0.95823	Breast cancer (Survival) || id:ieu-a-1165	Breast cancer (Survival)	Breast cancer (Survival) || ||	TRUE	igd	15	56775385	0.00204001	2.30001e-10	472174	ieu-b-4879	telomere length || id:ieu-b-4879	TRUE	reported	igd	2	TRUE
rs7209057	A	G	A	G	0.011819	0.0104256	0.561044	0.540335	FALSE	FALSE	FALSE	ieu-a-1165	17	65705530	0.0307678	37954	0.734725	Breast cancer (Survival) || id:ieu-a-1165	Breast cancer (Survival)	Breast cancer (Survival) || ||	TRUE	igd	17	65705530	0.00202865	5.69994e-09	472174	ieu-b-4879	telomere length || id:ieu-b-4879	TRUE	reported	igd	2	TRUE
rs7221585	T	C	T	C	0.0143271	0.00156706	0.22401	0.220445	FALSE	FALSE	FALSE	ieu-a-1165	17	76195153	0.0361657	37954	0.965438	Breast cancer (Survival) || id:ieu-a-1165	Breast cancer (Survival)	Breast cancer (Survival) || ||	TRUE	igd	17	76195153	0.00247042	6.69993e-09	472174	ieu-b-4879	telomere length || id:ieu-b-4879	TRUE	reported	igd	2	TRUE
rs73730598	A	G	A	G	0.0273632	0.0323701	0.054793	0.0509583	FALSE	FALSE	FALSE	ieu-a-1165	5	77973	0.0666344	37954	0.627118	Breast cancer (Survival) || id:ieu-a-1165	Breast cancer (Survival)	Breast cancer (Survival) || ||	TRUE	igd	5	77973	0.00439272	4.70002e-10	472174	ieu-b-4879	telomere length || id:ieu-b-4879	TRUE	reported	igd	2	TRUE
rs76065543	T	C	T	C	0.0342843	0.031948	0.137527	0.139569	FALSE	FALSE	FALSE	ieu-a-1165	16	74678063	0.0428844	37954	0.456285	Breast cancer (Survival) || id:ieu-a-1165	Breast cancer (Survival)	Breast cancer (Survival) || ||	TRUE	igd	16	74678063	0.00290708	4.19952e-32	472174	ieu-b-4879	telomere length || id:ieu-b-4879	TRUE	reported	igd	2	TRUE
rs762679	A	T	A	T	0.0310104	-0.00136405	0.856501	0.84852	FALSE	TRUE	FALSE	ieu-a-1165	8	48885436	0.03773	37954	0.97116	Breast cancer (Survival) || id:ieu-a-1165	Breast cancer (Survival)	Breast cancer (Survival) || ||	TRUE	igd	8	48885436	0.00285024	1.39991e-27	472174	ieu-b-4879	telomere length || id:ieu-b-4879	TRUE	reported	igd	2	TRUE
rs76666449	C	T	C	T	0.0295125	-0.0579291	0.100625	0.105811	FALSE	FALSE	FALSE	ieu-a-1165	12	120904895	0.0442838	37954	0.190828	Breast cancer (Survival) || id:ieu-a-1165	Breast cancer (Survival)	Breast cancer (Survival) || ||	TRUE	igd	12	120904895	0.00333186	8.19974e-19	472174	ieu-b-4879	telomere length || id:ieu-b-4879	TRUE	reported	igd	2	TRUE
rs7705526	A	C	A	C	0.0776022	0.0310266	0.326578	0.339141	FALSE	FALSE	FALSE	ieu-a-1165	5	1285974	0.0304974	37954	0.308986	Breast cancer (Survival) || id:ieu-a-1165	Breast cancer (Survival)	Breast cancer (Survival) || ||	TRUE	igd	5	1285974	0.00216124	1e-200	472174	ieu-b-4879	telomere length || id:ieu-b-4879	TRUE	reported	igd	2	TRUE
rs77231040	C	G	C	G	0.0989303	-0.0443288	0.005742	0.0102185	FALSE	TRUE	FALSE	ieu-a-1165	10	106280527	0.146549	37954	0.762283	Breast cancer (Survival) || id:ieu-a-1165	Breast cancer (Survival)	Breast cancer (Survival) || ||	TRUE	igd	10	106280527	0.0134649	1.99986e-13	472174	ieu-b-4879	telomere length || id:ieu-b-4879	TRUE	reported	igd	2	TRUE
rs7790856	T	C	T	C	-0.0437199	-0.0423657	0.289139	0.282443	FALSE	FALSE	FALSE	ieu-a-1165	7	124459852	0.0298739	37954	0.156147	Breast cancer (Survival) || id:ieu-a-1165	Breast cancer (Survival)	Breast cancer (Survival) || ||	TRUE	igd	7	124459852	0.00220526	1.80011e-87	472174	ieu-b-4879	telomere length || id:ieu-b-4879	TRUE	reported	igd	2	TRUE
rs79977579	A	C	A	C	0.0281517	0.112345	0.09555	0.0918	FALSE	FALSE	FALSE	ieu-a-1165	12	54694560	0.0566304	37954	0.0472737	Breast cancer (Survival) || id:ieu-a-1165	Breast cancer (Survival)	Breast cancer (Survival) || ||	TRUE	igd	12	54694560	0.00343182	2.29985e-16	472174	ieu-b-4879	telomere length || id:ieu-b-4879	TRUE	reported	igd	2	TRUE
rs80116508	A	G	A	G	-0.0352672	0.170813	0.062356	0.0668596	FALSE	FALSE	FALSE	ieu-a-1165	16	3650970	0.0578242	37954	0.00313682	Breast cancer (Survival) || id:ieu-a-1165	Breast cancer (Survival)	Breast cancer (Survival) || ||	TRUE	igd	16	3650970	0.00415151	1.99986e-17	472174	ieu-b-4879	telomere length || id:ieu-b-4879	TRUE	reported	igd	2	TRUE
rs80324517	A	G	A	G	0.0396515	0.0157182	0.048259	0.0561288	FALSE	FALSE	FALSE	ieu-a-1165	6	204031	0.06763	37954	0.816216	Breast cancer (Survival) || id:ieu-a-1165	Breast cancer (Survival)	Breast cancer (Survival) || ||	TRUE	igd	6	204031	0.00466286	1.80011e-17	472174	ieu-b-4879	telomere length || id:ieu-b-4879	TRUE	reported	igd	2	TRUE
rs8102497	A	G	A	G	-0.0149654	0.00860395	0.431828	0.433509	FALSE	FALSE	FALSE	ieu-a-1165	19	57370055	0.0274464	37954	0.753914	Breast cancer (Survival) || id:ieu-a-1165	Breast cancer (Survival)	Breast cancer (Survival) || ||	TRUE	igd	19	57370055	0.0020233	1.39991e-13	472174	ieu-b-4879	telomere length || id:ieu-b-4879	TRUE	reported	igd	2	TRUE
rs8105767	G	A	G	A	0.0328384	0.0339953	0.29467	0.295215	FALSE	FALSE	FALSE	ieu-a-1165	19	22215441	0.0297775	37954	0.253602	Breast cancer (Survival) || id:ieu-a-1165	Breast cancer (Survival)	Breast cancer (Survival) || ||	TRUE	igd	19	22215441	0.00220117	2.49977e-50	472174	ieu-b-4879	telomere length || id:ieu-b-4879	TRUE	reported	igd	2	TRUE
rs869785	C	T	C	T	-0.0147303	-0.00742433	0.672471	0.661161	FALSE	FALSE	FALSE	ieu-a-1165	3	24347800	0.0282509	37954	0.792706	Breast cancer (Survival) || id:ieu-a-1165	Breast cancer (Survival)	Breast cancer (Survival) || ||	TRUE	igd	3	24347800	0.00212801	4.40048e-12	472174	ieu-b-4879	telomere length || id:ieu-b-4879	TRUE	reported	igd	2	TRUE
rs871134	T	C	T	C	-0.0182986	0.0169306	0.569032	0.569391	FALSE	FALSE	FALSE	ieu-a-1165	4	7044380	0.0271758	37954	0.533282	Breast cancer (Survival) || id:ieu-a-1165	Breast cancer (Survival)	Breast cancer (Survival) || ||	TRUE	igd	4	7044380	0.0020263	1.69981e-19	472174	ieu-b-4879	telomere length || id:ieu-b-4879	TRUE	reported	igd	2	TRUE
rs932002	T	C	T	C	-0.0402052	0.00264629	0.150843	0.169834	FALSE	FALSE	FALSE	ieu-a-1165	1	226577306	0.0360364	37954	0.941461	Breast cancer (Survival) || id:ieu-a-1165	Breast cancer (Survival)	Breast cancer (Survival) || ||	TRUE	igd	1	226577306	0.00279667	7.29962e-47	472174	ieu-b-4879	telomere length || id:ieu-b-4879	TRUE	reported	igd	2	TRUE
rs9398196	G	A	G	A	-0.0143586	-0.0164939	0.52005	0.527874	FALSE	FALSE	FALSE	ieu-a-1165	6	109601554	0.0267197	37954	0.53704	Breast cancer (Survival) || id:ieu-a-1165	Breast cancer (Survival)	Breast cancer (Survival) || ||	TRUE	igd	6	109601554	0.00201175	9.49948e-13	472174	ieu-b-4879	telomere length || id:ieu-b-4879	TRUE	reported	igd	2	TRUE
rs939916	A	G	A	G	0.0241795	0.0718244	0.669967	0.687183	FALSE	FALSE	FALSE	ieu-a-1165	11	202253	0.0304318	37954	0.0182663	Breast cancer (Survival) || id:ieu-a-1165	Breast cancer (Survival)	Breast cancer (Survival) || ||	TRUE	igd	11	202253	0.00216724	6.59933e-29	472174	ieu-b-4879	telomere length || id:ieu-b-4879	TRUE	reported	igd	2	TRUE
rs9600019	T	C	T	C	0.0127134	-0.0132144	0.335579	0.331706	FALSE	FALSE	FALSE	ieu-a-1165	13	73317585	0.0281883	37954	0.639219	Breast cancer (Survival) || id:ieu-a-1165	Breast cancer (Survival)	Breast cancer (Survival) || ||	TRUE	igd	13	73317585	0.00213096	2.39999e-09	472174	ieu-b-4879	telomere length || id:ieu-b-4879	TRUE	reported	igd	2	TRUE
rs9878436	T	C	T	C	-0.0143407	-0.036062	0.434393	0.431686	FALSE	FALSE	FALSE	ieu-a-1165	3	138244400	0.0299011	37954	0.227801	Breast cancer (Survival) || id:ieu-a-1165	Breast cancer (Survival)	Breast cancer (Survival) || ||	TRUE	igd	3	138244400	0.00201819	1.20005e-12	472174	ieu-b-4879	telomere length || id:ieu-b-4879	TRUE	reported	igd	2	TRUE
rs9955360	A	C	A	C	-0.0190311	-0.0240515	0.869288	0.862122	FALSE	FALSE	FALSE	ieu-a-1165	18	78008334	0.0430257	37954	0.576159	Breast cancer (Survival) || id:ieu-a-1165	Breast cancer (Survival)	Breast cancer (Survival) || ||	TRUE	igd	18	78008334	0.00299791	2.19999e-10	472174	ieu-b-4879	telomere length || id:ieu-b-4879	TRUE	reported	igd	2	TRUE
