# Supplementary material for: Relationship between telomere length and the prognosis of breast cancer based on estrogen receptor status: A Mendelian randomization study
Source: Front Oncol. 2022 Oct 21;12:1024772. doi: 10.3389/fonc.2022.1024772 (PMC9634263; doi:10.3389/fonc.2022.1024772)
Supplement: Supplementary Table 1 — Characteristics of SNPs associated with telomere length and the prognosis of total breast cancer. [file DataSheet_1.zip › Table S2.xlsx]

## Sheet: sheet1
SNP	effect_allele.exposure	other_allele.exposure	effect_allele.outcome	other_allele.outcome	beta.exposure	beta.outcome	eaf.exposure	eaf.outcome	remove	palindromic	ambiguous	id.outcome	chr	pos	se.outcome	samplesize.outcome	pval.outcome	outcome	originalname.outcome	outcome.deprecated	mr_keep.outcome	data_source.outcome	chr.exposure	pos.exposure	se.exposure	pval.exposure	samplesize.exposure	id.exposure	exposure	mr_keep.exposure	pval_origin.exposure	data_source.exposure	action	mr_keep
rs1003322	A	C	A	C	0.0141734	0.0321224	0.213742	0.205261	FALSE	FALSE	FALSE	ieu-a-1163	22	51072289	0.0798442	6881	0.687453	ER- Breast cancer (Survival) || id:ieu-a-1163	ER- Breast cancer (Survival)	ER- Breast cancer (Survival) || ||	TRUE	igd	22	51072289	0.00247546	1e-08	472174	ieu-b-4879	telomere length || id:ieu-b-4879	TRUE	reported	igd	2	TRUE
rs10112752	A	G	A	G	-0.0287522	-0.0012748	0.430369	0.444766	FALSE	FALSE	FALSE	ieu-a-1163	8	73958718	0.0487998	6881	0.979159	ER- Breast cancer (Survival) || id:ieu-a-1163	ER- Breast cancer (Survival)	ER- Breast cancer (Survival) || ||	TRUE	igd	8	73958718	0.00202518	9.49948e-46	472174	ieu-b-4879	telomere length || id:ieu-b-4879	TRUE	reported	igd	2	TRUE
rs10768683	G	C	G	C	0.0469922	0.0309135	0.841033	0.82466	FALSE	TRUE	FALSE	ieu-a-1163	11	5247791	0.0715915	6881	0.665883	ER- Breast cancer (Survival) || id:ieu-a-1163	ER- Breast cancer (Survival)	ER- Breast cancer (Survival) || ||	TRUE	igd	11	5247791	0.00277015	1.50003e-64	472174	ieu-b-4879	telomere length || id:ieu-b-4879	TRUE	reported	igd	2	TRUE
rs10805346	C	T	C	T	0.0117072	-0.0336888	0.439339	0.426212	FALSE	FALSE	FALSE	ieu-a-1163	4	9920347	0.0529942	6881	0.524966	ER- Breast cancer (Survival) || id:ieu-a-1163	ER- Breast cancer (Survival)	ER- Breast cancer (Survival) || ||	TRUE	igd	4	9920347	0.00202147	7.00003e-09	472174	ieu-b-4879	telomere length || id:ieu-b-4879	TRUE	reported	igd	2	TRUE
rs10840270	G	C	G	C	0.014383	0.0414023	0.655684	0.670554	FALSE	TRUE	FALSE	ieu-a-1163	11	9629553	0.0512412	6881	0.419097	ER- Breast cancer (Survival) || id:ieu-a-1163	ER- Breast cancer (Survival)	ER- Breast cancer (Survival) || ||	TRUE	igd	11	9629553	0.00212494	1.29987e-11	472174	ieu-b-4879	telomere length || id:ieu-b-4879	TRUE	reported	igd	2	TRUE
rs10845387	A	G	A	G	-0.0141214	0.00516083	0.352666	0.340149	FALSE	FALSE	FALSE	ieu-a-1163	12	11757743	0.061095	6881	0.932681	ER- Breast cancer (Survival) || id:ieu-a-1163	ER- Breast cancer (Survival)	ER- Breast cancer (Survival) || ||	TRUE	igd	12	11757743	0.00209396	1.50003e-11	472174	ieu-b-4879	telomere length || id:ieu-b-4879	TRUE	reported	igd	2	TRUE
rs10905255	T	G	T	G	-0.0182493	-0.0451419	0.57919	0.570975	FALSE	FALSE	FALSE	ieu-a-1163	10	5870267	0.0486999	6881	0.353958	ER- Breast cancer (Survival) || id:ieu-a-1163	ER- Breast cancer (Survival)	ER- Breast cancer (Survival) || ||	TRUE	igd	10	5870267	0.00203099	2.60016e-19	472174	ieu-b-4879	telomere length || id:ieu-b-4879	TRUE	reported	igd	2	TRUE
rs11085072	T	C	T	C	-0.0131806	-0.020854	0.236909	0.230369	FALSE	FALSE	FALSE	ieu-a-1163	19	4368142	0.0574271	6881	0.716501	ER- Breast cancer (Survival) || id:ieu-a-1163	ER- Breast cancer (Survival)	ER- Breast cancer (Survival) || ||	TRUE	igd	19	4368142	0.00236713	2.59998e-08	472174	ieu-b-4879	telomere length || id:ieu-b-4879	TRUE	reported	igd	2	TRUE
rs11117354	C	T	C	T	0.0232506	0.0684737	0.696513	0.680904	FALSE	FALSE	FALSE	ieu-a-1163	16	88092092	0.0543997	6881	0.208133	ER- Breast cancer (Survival) || id:ieu-a-1163	ER- Breast cancer (Survival)	ER- Breast cancer (Survival) || ||	TRUE	igd	16	88092092	0.00219601	3.40017e-26	472174	ieu-b-4879	telomere length || id:ieu-b-4879	TRUE	reported	igd	2	TRUE
rs111950327	C	G	C	G	0.0238271	0.00706441	0.063628	0.0834944	FALSE	TRUE	FALSE	ieu-a-1163	16	48283993	0.10199	6881	0.944778	ER- Breast cancer (Survival) || id:ieu-a-1163	ER- Breast cancer (Survival)	ER- Breast cancer (Survival) || ||	TRUE	igd	16	48283993	0.00409406	5.89997e-09	472174	ieu-b-4879	telomere length || id:ieu-b-4879	TRUE	reported	igd	2	TRUE
rs11212631	C	T	C	T	-0.0193458	-0.111067	0.199229	0.197442	FALSE	FALSE	FALSE	ieu-a-1163	11	108304509	0.0675398	6881	0.10008	ER- Breast cancer (Survival) || id:ieu-a-1163	ER- Breast cancer (Survival)	ER- Breast cancer (Survival) || ||	TRUE	igd	11	108304509	0.00256554	4.70002e-14	472174	ieu-b-4879	telomere length || id:ieu-b-4879	TRUE	reported	igd	2	TRUE
rs112394943	C	T	C	T	-0.0198961	-0.00717041	0.162741	0.161688	FALSE	FALSE	FALSE	ieu-a-1163	3	197842892	0.0883284	6881	0.9353	ER- Breast cancer (Survival) || id:ieu-a-1163	ER- Breast cancer (Survival)	ER- Breast cancer (Survival) || ||	TRUE	igd	3	197842892	0.00281641	1.59993e-12	472174	ieu-b-4879	telomere length || id:ieu-b-4879	TRUE	reported	igd	2	TRUE
rs113525195	A	C	A	C	-0.0124075	0.0145511	0.290254	0.299243	FALSE	FALSE	FALSE	ieu-a-1163	14	23499321	0.0524658	6881	0.781516	ER- Breast cancer (Survival) || id:ieu-a-1163	ER- Breast cancer (Survival)	ER- Breast cancer (Survival) || ||	TRUE	igd	14	23499321	0.00224132	3.09999e-08	472174	ieu-b-4879	telomere length || id:ieu-b-4879	TRUE	reported	igd	2	TRUE
rs11579626	C	A	C	A	0.0265113	-0.0139478	0.084882	0.0951466	FALSE	FALSE	FALSE	ieu-a-1163	1	146741960	0.0905756	6881	0.877617	ER- Breast cancer (Survival) || id:ieu-a-1163	ER- Breast cancer (Survival)	ER- Breast cancer (Survival) || ||	TRUE	igd	1	146741960	0.00357752	1.29987e-13	472174	ieu-b-4879	telomere length || id:ieu-b-4879	TRUE	reported	igd	2	TRUE
rs11584821	T	C	T	C	-0.0306517	0.0273238	0.176208	0.196361	FALSE	FALSE	FALSE	ieu-a-1163	1	114419489	0.061489	6881	0.656776	ER- Breast cancer (Survival) || id:ieu-a-1163	ER- Breast cancer (Survival)	ER- Breast cancer (Survival) || ||	TRUE	igd	1	114419489	0.00263623	2.99985e-31	472174	ieu-b-4879	telomere length || id:ieu-b-4879	TRUE	reported	igd	2	TRUE
rs116863223	A	G	A	G	-0.0817874	0.327557	0.011763	0.0132917	FALSE	FALSE	FALSE	ieu-a-1163	18	709396	0.218727	6881	0.134246	ER- Breast cancer (Survival) || id:ieu-a-1163	ER- Breast cancer (Survival)	ER- Breast cancer (Survival) || ||	TRUE	igd	18	709396	0.00937157	2.60016e-18	472174	ieu-b-4879	telomere length || id:ieu-b-4879	TRUE	reported	igd	2	TRUE
rs117034449	A	G	A	G	0.0374377	0.179799	0.023304	0.0289612	FALSE	FALSE	FALSE	ieu-a-1163	10	103855348	0.160975	6881	0.26402	ER- Breast cancer (Survival) || id:ieu-a-1163	ER- Breast cancer (Survival)	ER- Breast cancer (Survival) || ||	TRUE	igd	10	103855348	0.00667898	2.1e-08	472174	ieu-b-4879	telomere length || id:ieu-b-4879	TRUE	reported	igd	2	TRUE
rs117407747	T	C	T	C	0.0450533	0.0871599	0.027571	0.0185037	FALSE	FALSE	FALSE	ieu-a-1163	7	159117178	0.259497	6881	0.736962	ER- Breast cancer (Survival) || id:ieu-a-1163	ER- Breast cancer (Survival)	ER- Breast cancer (Survival) || ||	TRUE	igd	7	159117178	0.00611706	1.80011e-13	472174	ieu-b-4879	telomere length || id:ieu-b-4879	TRUE	reported	igd	2	TRUE
rs117512405	A	G	A	G	-0.0790134	0.213494	0.017043	0.0317839	FALSE	FALSE	FALSE	ieu-a-1163	20	62574274	0.16708	6881	0.201323	ER- Breast cancer (Survival) || id:ieu-a-1163	ER- Breast cancer (Survival)	ER- Breast cancer (Survival) || ||	TRUE	igd	20	62574274	0.00824611	9.49948e-22	472174	ieu-b-4879	telomere length || id:ieu-b-4879	TRUE	reported	igd	2	TRUE
rs117630647	A	G	A	G	0.059565	0.0264685	0.021346	0.021265	FALSE	FALSE	FALSE	ieu-a-1163	7	124779510	0.210322	6881	0.899853	ER- Breast cancer (Survival) || id:ieu-a-1163	ER- Breast cancer (Survival)	ER- Breast cancer (Survival) || ||	TRUE	igd	7	124779510	0.00720413	1.39991e-16	472174	ieu-b-4879	telomere length || id:ieu-b-4879	TRUE	reported	igd	2	TRUE
rs11769630	A	T	A	T	-0.0256807	-0.0814112	0.072227	0.0863978	FALSE	TRUE	FALSE	ieu-a-1163	7	50257703	0.11368	6881	0.473903	ER- Breast cancer (Survival) || id:ieu-a-1163	ER- Breast cancer (Survival)	ER- Breast cancer (Survival) || ||	TRUE	igd	7	50257703	0.00389475	4.30031e-11	472174	ieu-b-4879	telomere length || id:ieu-b-4879	TRUE	reported	igd	2	TRUE
rs11991877	A	T	A	T	-0.030138	-0.0190517	0.889309	0.841594	FALSE	TRUE	FALSE	ieu-a-1163	8	56664524	0.0699311	6881	0.785286	ER- Breast cancer (Survival) || id:ieu-a-1163	ER- Breast cancer (Survival)	ER- Breast cancer (Survival) || ||	TRUE	igd	8	56664524	0.00318686	3.19963e-21	472174	ieu-b-4879	telomere length || id:ieu-b-4879	TRUE	reported	igd	2	TRUE
rs12369950	C	T	C	T	-0.0178308	-0.0788796	0.140675	0.130125	FALSE	FALSE	FALSE	ieu-a-1163	12	24762109	0.0698595	6881	0.258848	ER- Breast cancer (Survival) || id:ieu-a-1163	ER- Breast cancer (Survival)	ER- Breast cancer (Survival) || ||	TRUE	igd	12	24762109	0.00290205	8e-10	472174	ieu-b-4879	telomere length || id:ieu-b-4879	TRUE	reported	igd	2	TRUE
rs12412214	A	G	A	G	-0.0245174	-0.150822	0.279765	0.306858	FALSE	FALSE	FALSE	ieu-a-1163	10	101276256	0.0530165	6881	0.00444375	ER- Breast cancer (Survival) || id:ieu-a-1163	ER- Breast cancer (Survival)	ER- Breast cancer (Survival) || ||	TRUE	igd	10	101276256	0.00222685	3.40017e-28	472174	ieu-b-4879	telomere length || id:ieu-b-4879	TRUE	reported	igd	2	TRUE
rs12451892	C	T	C	T	-0.0116145	-0.0202951	0.380511	0.371799	FALSE	FALSE	FALSE	ieu-a-1163	17	2247982	0.058683	6881	0.729461	ER- Breast cancer (Survival) || id:ieu-a-1163	ER- Breast cancer (Survival)	ER- Breast cancer (Survival) || ||	TRUE	igd	17	2247982	0.00207578	2.19999e-08	472174	ieu-b-4879	telomere length || id:ieu-b-4879	TRUE	reported	igd	2	TRUE
rs12925933	C	A	C	A	-0.0146622	-0.0783164	0.66221	0.643293	FALSE	FALSE	FALSE	ieu-a-1163	16	90141355	0.0521775	6881	0.133366	ER- Breast cancer (Survival) || id:ieu-a-1163	ER- Breast cancer (Survival)	ER- Breast cancer (Survival) || ||	TRUE	igd	16	90141355	0.00213796	7.00003e-12	472174	ieu-b-4879	telomere length || id:ieu-b-4879	TRUE	reported	igd	2	TRUE
rs12932179	G	A	G	A	-0.0136257	0.0260708	0.561399	0.574892	FALSE	FALSE	FALSE	ieu-a-1163	16	9072085	0.050871	6881	0.608309	ER- Breast cancer (Survival) || id:ieu-a-1163	ER- Breast cancer (Survival)	ER- Breast cancer (Survival) || ||	TRUE	igd	16	9072085	0.0020276	1.80011e-11	472174	ieu-b-4879	telomere length || id:ieu-b-4879	TRUE	reported	igd	2	TRUE
rs13062095	C	T	C	T	0.0138552	-0.01335	0.327843	0.347868	FALSE	FALSE	FALSE	ieu-a-1163	3	101267385	0.0512962	6881	0.794669	ER- Breast cancer (Survival) || id:ieu-a-1163	ER- Breast cancer (Survival)	ER- Breast cancer (Survival) || ||	TRUE	igd	3	101267385	0.00214113	9.70063e-11	472174	ieu-b-4879	telomere length || id:ieu-b-4879	TRUE	reported	igd	2	TRUE
rs13230646	C	T	C	T	-0.0173277	-0.0950983	0.248945	0.237487	FALSE	FALSE	FALSE	ieu-a-1163	7	23930316	0.0636976	6881	0.135446	ER- Breast cancer (Survival) || id:ieu-a-1163	ER- Breast cancer (Survival)	ER- Breast cancer (Survival) || ||	TRUE	igd	7	23930316	0.00232377	8.9002e-14	472174	ieu-b-4879	telomere length || id:ieu-b-4879	TRUE	reported	igd	2	TRUE
rs139795227	C	A	C	A	0.0599379	0.180388	0.014021	0.0214752	FALSE	FALSE	FALSE	ieu-a-1163	1	92842367	0.212166	6881	0.395205	ER- Breast cancer (Survival) || id:ieu-a-1163	ER- Breast cancer (Survival)	ER- Breast cancer (Survival) || ||	TRUE	igd	1	92842367	0.00873247	6.70039e-12	472174	ieu-b-4879	telomere length || id:ieu-b-4879	TRUE	reported	igd	2	TRUE
rs142426306	T	C	T	C	-0.0504903	0.27854	0.039544	0.024199	FALSE	FALSE	FALSE	ieu-a-1163	20	62488152	0.187682	6881	0.137782	ER- Breast cancer (Survival) || id:ieu-a-1163	ER- Breast cancer (Survival)	ER- Breast cancer (Survival) || ||	TRUE	igd	20	62488152	0.00539933	8.69961e-21	472174	ieu-b-4879	telomere length || id:ieu-b-4879	TRUE	reported	igd	2	TRUE
rs143190905	T	G	T	G	-0.0723995	0.00697911	0.080404	0.0708445	FALSE	FALSE	FALSE	ieu-a-1163	20	62291767	0.0931281	6881	0.940262	ER- Breast cancer (Survival) || id:ieu-a-1163	ER- Breast cancer (Survival)	ER- Breast cancer (Survival) || ||	TRUE	igd	20	62291767	0.00369421	1.59993e-85	472174	ieu-b-4879	telomere length || id:ieu-b-4879	TRUE	reported	igd	2	TRUE
rs144204502	T	C	T	C	-0.100574	-0.127854	0.012562	0.0135914	FALSE	FALSE	FALSE	ieu-a-1163	17	76183233	0.212752	6881	0.547873	ER- Breast cancer (Survival) || id:ieu-a-1163	ER- Breast cancer (Survival)	ER- Breast cancer (Survival) || ||	TRUE	igd	17	76183233	0.00913369	3.40017e-28	472174	ieu-b-4879	telomere length || id:ieu-b-4879	TRUE	reported	igd	2	TRUE
rs145114957	G	C	G	C	0.0272605	0.0231739	0.042648	0.0337546	FALSE	TRUE	FALSE	ieu-a-1163	1	94322469	0.154793	6881	0.880995	ER- Breast cancer (Survival) || id:ieu-a-1163	ER- Breast cancer (Survival)	ER- Breast cancer (Survival) || ||	TRUE	igd	1	94322469	0.00498872	4.60002e-08	472174	ieu-b-4879	telomere length || id:ieu-b-4879	TRUE	reported	igd	2	TRUE
rs150150565	T	C	T	C	0.063762	0.544555	0.021455	0.0176247	FALSE	FALSE	FALSE	ieu-a-1163	18	708207	0.207151	6881	0.00856919	ER- Breast cancer (Survival) || id:ieu-a-1163	ER- Breast cancer (Survival)	ER- Breast cancer (Survival) || ||	TRUE	igd	18	708207	0.00739877	6.79986e-18	472174	ieu-b-4879	telomere length || id:ieu-b-4879	TRUE	reported	igd	2	TRUE
rs16978028	T	A	T	A	-0.029945	0.0559242	0.143727	0.129117	FALSE	TRUE	FALSE	ieu-a-1163	18	42070981	0.0717829	6881	0.435936	ER- Breast cancer (Survival) || id:ieu-a-1163	ER- Breast cancer (Survival)	ER- Breast cancer (Survival) || ||	TRUE	igd	18	42070981	0.00285068	8.19974e-26	472174	ieu-b-4879	telomere length || id:ieu-b-4879	TRUE	reported	igd	2	TRUE
rs17445108	A	G	A	G	-0.0168922	-0.0906273	0.12695	0.110498	FALSE	FALSE	FALSE	ieu-a-1163	12	57082058	0.100999	6881	0.369556	ER- Breast cancer (Survival) || id:ieu-a-1163	ER- Breast cancer (Survival)	ER- Breast cancer (Survival) || ||	TRUE	igd	12	57082058	0.00300983	2e-08	472174	ieu-b-4879	telomere length || id:ieu-b-4879	TRUE	reported	igd	2	TRUE
rs17677991	G	C	G	C	0.0222664	0.00223916	0.342123	0.380495	FALSE	TRUE	FALSE	ieu-a-1163	15	42032383	0.0502053	6881	0.964426	ER- Breast cancer (Survival) || id:ieu-a-1163	ER- Breast cancer (Survival)	ER- Breast cancer (Survival) || ||	TRUE	igd	15	42032383	0.00210806	4.40048e-26	472174	ieu-b-4879	telomere length || id:ieu-b-4879	TRUE	reported	igd	2	TRUE
rs17803849	T	C	T	C	0.0273203	0.00245794	0.405161	0.408726	FALSE	FALSE	FALSE	ieu-a-1163	2	210673445	0.0505664	6881	0.961232	ER- Breast cancer (Survival) || id:ieu-a-1163	ER- Breast cancer (Survival)	ER- Breast cancer (Survival) || ||	TRUE	igd	2	210673445	0.00203482	4.19952e-41	472174	ieu-b-4879	telomere length || id:ieu-b-4879	TRUE	reported	igd	2	TRUE
rs185174247	A	G	A	G	0.0372806	0.0622684	0.05609	0.0599702	FALSE	FALSE	FALSE	ieu-a-1163	5	138914024	0.130154	6881	0.632349	ER- Breast cancer (Survival) || id:ieu-a-1163	ER- Breast cancer (Survival)	ER- Breast cancer (Survival) || ||	TRUE	igd	5	138914024	0.00435145	1.10002e-17	472174	ieu-b-4879	telomere length || id:ieu-b-4879	TRUE	reported	igd	2	TRUE
rs188918174	T	C	T	C	0.0403062	-0.223834	0.036106	0.0374381	FALSE	FALSE	FALSE	ieu-a-1163	2	54473646	0.16052	6881	0.163186	ER- Breast cancer (Survival) || id:ieu-a-1163	ER- Breast cancer (Survival)	ER- Breast cancer (Survival) || ||	TRUE	igd	2	54473646	0.00543604	1.20005e-13	472174	ieu-b-4879	telomere length || id:ieu-b-4879	TRUE	reported	igd	2	TRUE
rs1907702	A	G	A	G	0.0150247	-0.0866997	0.766771	0.779679	FALSE	FALSE	FALSE	ieu-a-1163	12	88955469	0.0566433	6881	0.125862	ER- Breast cancer (Survival) || id:ieu-a-1163	ER- Breast cancer (Survival)	ER- Breast cancer (Survival) || ||	TRUE	igd	12	88955469	0.00242651	5.89997e-10	472174	ieu-b-4879	telomere length || id:ieu-b-4879	TRUE	reported	igd	2	TRUE
rs1957937	T	A	T	A	0.0209365	-0.0899782	0.16018	0.157691	FALSE	TRUE	FALSE	ieu-a-1163	14	96181360	0.065702	6881	0.170846	ER- Breast cancer (Survival) || id:ieu-a-1163	ER- Breast cancer (Survival)	ER- Breast cancer (Survival) || ||	TRUE	igd	14	96181360	0.00273361	1.9002e-14	472174	ieu-b-4879	telomere length || id:ieu-b-4879	TRUE	reported	igd	2	TRUE
rs2056726	A	G	A	G	-0.0228078	-0.0295794	0.214376	0.216078	FALSE	FALSE	FALSE	ieu-a-1163	7	99780283	0.064431	6881	0.646172	ER- Breast cancer (Survival) || id:ieu-a-1163	ER- Breast cancer (Survival)	ER- Breast cancer (Survival) || ||	TRUE	igd	7	99780283	0.00243638	7.89951e-21	472174	ieu-b-4879	telomere length || id:ieu-b-4879	TRUE	reported	igd	2	TRUE
rs2276182	G	C	G	C	0.0233529	-0.00626466	0.403227	0.418865	FALSE	TRUE	FALSE	ieu-a-1163	18	51798047	0.0482977	6881	0.896797	ER- Breast cancer (Survival) || id:ieu-a-1163	ER- Breast cancer (Survival)	ER- Breast cancer (Survival) || ||	TRUE	igd	18	51798047	0.00204247	2.80027e-30	472174	ieu-b-4879	telomere length || id:ieu-b-4879	TRUE	reported	igd	2	TRUE
rs2555104	C	A	C	A	-0.0139717	-0.0254599	0.434255	0.45373	FALSE	FALSE	FALSE	ieu-a-1163	2	17841243	0.0521443	6881	0.625366	ER- Breast cancer (Survival) || id:ieu-a-1163	ER- Breast cancer (Survival)	ER- Breast cancer (Survival) || ||	TRUE	igd	2	17841243	0.00203498	6.59933e-12	472174	ieu-b-4879	telomere length || id:ieu-b-4879	TRUE	reported	igd	2	TRUE
rs28502153	A	C	A	C	-0.0215916	-0.113518	0.377958	0.365489	FALSE	FALSE	FALSE	ieu-a-1163	22	17469049	0.0518278	6881	0.028503	ER- Breast cancer (Survival) || id:ieu-a-1163	ER- Breast cancer (Survival)	ER- Breast cancer (Survival) || ||	TRUE	igd	22	17469049	0.00206208	1.20005e-25	472174	ieu-b-4879	telomere length || id:ieu-b-4879	TRUE	reported	igd	2	TRUE
rs28577594	C	G	C	G	0.0187657	0.0821093	0.709829	0.682714	FALSE	TRUE	FALSE	ieu-a-1163	12	123895906	0.0611443	6881	0.179312	ER- Breast cancer (Survival) || id:ieu-a-1163	ER- Breast cancer (Survival)	ER- Breast cancer (Survival) || ||	TRUE	igd	12	123895906	0.00224024	5.40008e-17	472174	ieu-b-4879	telomere length || id:ieu-b-4879	TRUE	reported	igd	2	TRUE
rs3093888	A	G	A	G	-0.028973	0.0736417	0.05131	0.0601273	FALSE	FALSE	FALSE	ieu-a-1163	14	20812951	0.100324	6881	0.462926	ER- Breast cancer (Survival) || id:ieu-a-1163	ER- Breast cancer (Survival)	ER- Breast cancer (Survival) || ||	TRUE	igd	14	20812951	0.00452459	1.5e-10	472174	ieu-b-4879	telomere length || id:ieu-b-4879	TRUE	reported	igd	2	TRUE
rs3767952	A	G	A	G	0.0134472	-0.0150603	0.226709	0.220755	FALSE	FALSE	FALSE	ieu-a-1163	1	41231032	0.0583009	6881	0.79616	ER- Breast cancer (Survival) || id:ieu-a-1163	ER- Breast cancer (Survival)	ER- Breast cancer (Survival) || ||	TRUE	igd	1	41231032	0.00238826	1.79999e-08	472174	ieu-b-4879	telomere length || id:ieu-b-4879	TRUE	reported	igd	2	TRUE
rs3891167	G	A	G	A	-0.0425685	-0.085796	0.253435	0.261486	FALSE	FALSE	FALSE	ieu-a-1163	18	658423	0.0578292	6881	0.137912	ER- Breast cancer (Survival) || id:ieu-a-1163	ER- Breast cancer (Survival)	ER- Breast cancer (Survival) || ||	TRUE	igd	18	658423	0.00239551	1.20005e-70	472174	ieu-b-4879	telomere length || id:ieu-b-4879	TRUE	reported	igd	2	TRUE
rs41269079	A	T	A	T	0.0153617	-0.0815853	0.188991	0.193772	FALSE	TRUE	FALSE	ieu-a-1163	1	45252015	0.0629019	6881	0.194623	ER- Breast cancer (Survival) || id:ieu-a-1163	ER- Breast cancer (Survival)	ER- Breast cancer (Survival) || ||	TRUE	igd	1	45252015	0.0025499	1.7e-09	472174	ieu-b-4879	telomere length || id:ieu-b-4879	TRUE	reported	igd	2	TRUE
rs41304832	A	G	A	G	0.0611702	0.183472	0.012378	0.0152549	FALSE	FALSE	FALSE	ieu-a-1163	20	62375508	0.19754	6881	0.352999	ER- Breast cancer (Survival) || id:ieu-a-1163	ER- Breast cancer (Survival)	ER- Breast cancer (Survival) || ||	TRUE	igd	20	62375508	0.0093095	5.00035e-11	472174	ieu-b-4879	telomere length || id:ieu-b-4879	TRUE	reported	igd	2	TRUE
rs4498805	T	G	T	G	0.0150601	0.0531201	0.546632	0.520528	FALSE	FALSE	FALSE	ieu-a-1163	1	110910397	0.0471389	6881	0.259791	ER- Breast cancer (Survival) || id:ieu-a-1163	ER- Breast cancer (Survival)	ER- Breast cancer (Survival) || ||	TRUE	igd	1	110910397	0.00200376	5.70033e-14	472174	ieu-b-4879	telomere length || id:ieu-b-4879	TRUE	reported	igd	2	TRUE
rs4530278	T	G	T	G	0.0138793	-0.0141812	0.59815	0.603575	FALSE	FALSE	FALSE	ieu-a-1163	19	33752994	0.0498176	6881	0.775902	ER- Breast cancer (Survival) || id:ieu-a-1163	ER- Breast cancer (Survival)	ER- Breast cancer (Survival) || ||	TRUE	igd	19	33752994	0.0020567	1.50003e-11	472174	ieu-b-4879	telomere length || id:ieu-b-4879	TRUE	reported	igd	2	TRUE
rs45604339	T	C	T	C	-0.020433	-0.0793594	0.34242	0.32485	FALSE	FALSE	FALSE	ieu-a-1163	14	65543102	0.0581571	6881	0.172389	ER- Breast cancer (Survival) || id:ieu-a-1163	ER- Breast cancer (Survival)	ER- Breast cancer (Survival) || ||	TRUE	igd	14	65543102	0.00211433	4.30031e-22	472174	ieu-b-4879	telomere length || id:ieu-b-4879	TRUE	reported	igd	2	TRUE
rs4616688	T	G	T	G	-0.0173476	-0.0219708	0.525394	0.397563	FALSE	FALSE	FALSE	ieu-a-1163	3	160042459	0.0568934	6881	0.699368	ER- Breast cancer (Survival) || id:ieu-a-1163	ER- Breast cancer (Survival)	ER- Breast cancer (Survival) || ||	TRUE	igd	3	160042459	0.00200198	4.49987e-18	472174	ieu-b-4879	telomere length || id:ieu-b-4879	TRUE	reported	igd	2	TRUE
rs4724	A	G	A	G	-0.0547446	0.092121	0.116598	0.114649	FALSE	FALSE	FALSE	ieu-a-1163	17	7760397	0.0887725	6881	0.2994	ER- Breast cancer (Survival) || id:ieu-a-1163	ER- Breast cancer (Survival)	ER- Breast cancer (Survival) || ||	TRUE	igd	17	7760397	0.00312441	9.79941e-69	472174	ieu-b-4879	telomere length || id:ieu-b-4879	TRUE	reported	igd	2	TRUE
rs4731541	G	C	G	C	-0.0206119	0.030857	0.624901	0.636375	FALSE	TRUE	FALSE	ieu-a-1163	7	128678236	0.0490003	6881	0.528871	ER- Breast cancer (Survival) || id:ieu-a-1163	ER- Breast cancer (Survival)	ER- Breast cancer (Survival) || ||	TRUE	igd	7	128678236	0.00205962	1.39991e-23	472174	ieu-b-4879	telomere length || id:ieu-b-4879	TRUE	reported	igd	2	TRUE
rs4743037	T	C	T	C	0.0147971	0.0638472	0.230874	0.214577	FALSE	FALSE	FALSE	ieu-a-1163	9	109639970	0.0577081	6881	0.268561	ER- Breast cancer (Survival) || id:ieu-a-1163	ER- Breast cancer (Survival)	ER- Breast cancer (Survival) || ||	TRUE	igd	9	109639970	0.00238094	5.1e-10	472174	ieu-b-4879	telomere length || id:ieu-b-4879	TRUE	reported	igd	2	TRUE
rs55747751	A	G	A	G	-0.0211612	-0.0673813	0.077375	0.0673146	FALSE	FALSE	FALSE	ieu-a-1163	5	132397351	0.115155	6881	0.558459	ER- Breast cancer (Survival) || id:ieu-a-1163	ER- Breast cancer (Survival)	ER- Breast cancer (Survival) || ||	TRUE	igd	5	132397351	0.00375164	1.7e-08	472174	ieu-b-4879	telomere length || id:ieu-b-4879	TRUE	reported	igd	2	TRUE
rs56061761	A	G	A	G	-0.0203556	-0.096118	0.332642	0.306558	FALSE	FALSE	FALSE	ieu-a-1163	16	70187811	0.0850288	6881	0.258301	ER- Breast cancer (Survival) || id:ieu-a-1163	ER- Breast cancer (Survival)	ER- Breast cancer (Survival) || ||	TRUE	igd	16	70187811	0.0022296	6.90081e-20	472174	ieu-b-4879	telomere length || id:ieu-b-4879	TRUE	reported	igd	2	TRUE
rs56799554	G	A	G	A	-0.0259793	0.0584917	0.170183	0.190128	FALSE	FALSE	FALSE	ieu-a-1163	17	41456413	0.0656461	6881	0.372921	ER- Breast cancer (Survival) || id:ieu-a-1163	ER- Breast cancer (Survival)	ER- Breast cancer (Survival) || ||	TRUE	igd	17	41456413	0.00267858	2.99985e-22	472174	ieu-b-4879	telomere length || id:ieu-b-4879	TRUE	reported	igd	2	TRUE
rs59409453	G	A	G	A	0.0202133	-0.0377927	0.730602	0.719801	FALSE	FALSE	FALSE	ieu-a-1163	17	1666218	0.0595636	6881	0.525759	ER- Breast cancer (Survival) || id:ieu-a-1163	ER- Breast cancer (Survival)	ER- Breast cancer (Survival) || ||	TRUE	igd	17	1666218	0.00230175	1.59993e-18	472174	ieu-b-4879	telomere length || id:ieu-b-4879	TRUE	reported	igd	2	TRUE
rs6007020	C	T	C	T	0.0144904	-0.0371341	0.367823	0.359592	FALSE	FALSE	FALSE	ieu-a-1163	22	45790132	0.0504509	6881	0.461703	ER- Breast cancer (Survival) || id:ieu-a-1163	ER- Breast cancer (Survival)	ER- Breast cancer (Survival) || ||	TRUE	igd	22	45790132	0.00209637	4.79954e-12	472174	ieu-b-4879	telomere length || id:ieu-b-4879	TRUE	reported	igd	2	TRUE
rs6054257	A	G	A	G	-0.0141684	0.0505066	0.793522	0.78766	FALSE	FALSE	FALSE	ieu-a-1163	20	66370	0.0707572	6881	0.475349	ER- Breast cancer (Survival) || id:ieu-a-1163	ER- Breast cancer (Survival)	ER- Breast cancer (Survival) || ||	TRUE	igd	20	66370	0.00247729	1.09999e-08	472174	ieu-b-4879	telomere length || id:ieu-b-4879	TRUE	reported	igd	2	TRUE
rs61748181	T	C	T	C	-0.059181	-0.0133891	0.028928	0.0271741	FALSE	FALSE	FALSE	ieu-a-1163	5	1294166	0.151142	6881	0.929411	ER- Breast cancer (Survival) || id:ieu-a-1163	ER- Breast cancer (Survival)	ER- Breast cancer (Survival) || ||	TRUE	igd	5	1294166	0.00595394	2.80027e-23	472174	ieu-b-4879	telomere length || id:ieu-b-4879	TRUE	reported	igd	2	TRUE
rs6536702	A	G	A	G	0.0534148	0.0635623	0.774647	0.786919	FALSE	FALSE	FALSE	ieu-a-1163	4	164028105	0.0580879	6881	0.273848	ER- Breast cancer (Survival) || id:ieu-a-1163	ER- Breast cancer (Survival)	ER- Breast cancer (Survival) || ||	TRUE	igd	4	164028105	0.00238875	9.39723e-111	472174	ieu-b-4879	telomere length || id:ieu-b-4879	TRUE	reported	igd	2	TRUE
rs6584579	G	A	G	A	0.0114923	-0.0779205	0.398876	0.385113	FALSE	FALSE	FALSE	ieu-a-1163	10	105645725	0.04912	6881	0.112664	ER- Breast cancer (Survival) || id:ieu-a-1163	ER- Breast cancer (Survival)	ER- Breast cancer (Survival) || ||	TRUE	igd	10	105645725	0.00204674	2e-08	472174	ieu-b-4879	telomere length || id:ieu-b-4879	TRUE	reported	igd	2	TRUE
rs6587577	G	A	G	A	-0.0182148	-0.117799	0.826346	0.826096	FALSE	FALSE	FALSE	ieu-a-1163	1	151402045	0.0697275	6881	0.0911381	ER- Breast cancer (Survival) || id:ieu-a-1163	ER- Breast cancer (Survival)	ER- Breast cancer (Survival) || ||	TRUE	igd	1	151402045	0.0026359	4.79954e-12	472174	ieu-b-4879	telomere length || id:ieu-b-4879	TRUE	reported	igd	2	TRUE
rs6590343	G	A	G	A	0.0121739	0.081955	0.516385	0.521216	FALSE	FALSE	FALSE	ieu-a-1163	11	128500215	0.047724	6881	0.085929	ER- Breast cancer (Survival) || id:ieu-a-1163	ER- Breast cancer (Survival)	ER- Breast cancer (Survival) || ||	TRUE	igd	11	128500215	0.00201444	1.5e-09	472174	ieu-b-4879	telomere length || id:ieu-b-4879	TRUE	reported	igd	2	TRUE
rs6659669	T	C	T	C	-0.0117091	0.0243792	0.605095	0.594397	FALSE	FALSE	FALSE	ieu-a-1163	1	185315067	0.0485379	6881	0.615477	ER- Breast cancer (Survival) || id:ieu-a-1163	ER- Breast cancer (Survival)	ER- Breast cancer (Survival) || ||	TRUE	igd	1	185315067	0.00205167	1.09999e-08	472174	ieu-b-4879	telomere length || id:ieu-b-4879	TRUE	reported	igd	2	TRUE
rs6669563	A	G	A	G	0.0182358	0.00549013	0.437768	0.429493	FALSE	FALSE	FALSE	ieu-a-1163	1	32279629	0.0584613	6881	0.92518	ER- Breast cancer (Survival) || id:ieu-a-1163	ER- Breast cancer (Survival)	ER- Breast cancer (Survival) || ||	TRUE	igd	1	32279629	0.00202476	2.09991e-19	472174	ieu-b-4879	telomere length || id:ieu-b-4879	TRUE	reported	igd	2	TRUE
rs66731853	A	G	A	G	-0.0177791	-0.0161868	0.317304	0.302027	FALSE	FALSE	FALSE	ieu-a-1163	1	20916238	0.0593467	6881	0.785046	ER- Breast cancer (Survival) || id:ieu-a-1163	ER- Breast cancer (Survival)	ER- Breast cancer (Survival) || ||	TRUE	igd	1	20916238	0.00215421	1.50003e-16	472174	ieu-b-4879	telomere length || id:ieu-b-4879	TRUE	reported	igd	2	TRUE
rs6751209	C	T	C	T	-0.0140465	-0.0427419	0.204231	0.205024	FALSE	FALSE	FALSE	ieu-a-1163	2	43588302	0.0593993	6881	0.47179	ER- Breast cancer (Survival) || id:ieu-a-1163	ER- Breast cancer (Survival)	ER- Breast cancer (Survival) || ||	TRUE	igd	2	43588302	0.00248465	1.6e-08	472174	ieu-b-4879	telomere length || id:ieu-b-4879	TRUE	reported	igd	2	TRUE
rs6776756	A	G	A	G	-0.0174439	0.0001846	0.597562	0.593404	FALSE	FALSE	FALSE	ieu-a-1163	3	128215821	0.0488288	6881	0.996984	ER- Breast cancer (Survival) || id:ieu-a-1163	ER- Breast cancer (Survival)	ER- Breast cancer (Survival) || ||	TRUE	igd	3	128215821	0.00203747	1.10002e-17	472174	ieu-b-4879	telomere length || id:ieu-b-4879	TRUE	reported	igd	2	TRUE
rs6790988	G	A	G	A	0.0145728	0.0578092	0.741902	0.738454	FALSE	FALSE	FALSE	ieu-a-1163	3	170263320	0.0549029	6881	0.292371	ER- Breast cancer (Survival) || id:ieu-a-1163	ER- Breast cancer (Survival)	ER- Breast cancer (Survival) || ||	TRUE	igd	3	170263320	0.00228428	1.79999e-10	472174	ieu-b-4879	telomere length || id:ieu-b-4879	TRUE	reported	igd	2	TRUE
rs6881568	A	C	A	C	0.0169256	-0.0193184	0.36258	0.34541	FALSE	FALSE	FALSE	ieu-a-1163	5	1670265	0.0528578	6881	0.714755	ER- Breast cancer (Survival) || id:ieu-a-1163	ER- Breast cancer (Survival)	ER- Breast cancer (Survival) || ||	TRUE	igd	5	1670265	0.00207735	3.69999e-16	472174	ieu-b-4879	telomere length || id:ieu-b-4879	TRUE	reported	igd	2	TRUE
rs7099229	A	G	A	G	-0.0153288	-0.0122731	0.273301	0.255394	FALSE	FALSE	FALSE	ieu-a-1163	10	96134685	0.0593447	6881	0.836158	ER- Breast cancer (Survival) || id:ieu-a-1163	ER- Breast cancer (Survival)	ER- Breast cancer (Survival) || ||	TRUE	igd	10	96134685	0.00224403	8.4004e-12	472174	ieu-b-4879	telomere length || id:ieu-b-4879	TRUE	reported	igd	2	TRUE
rs7164950	G	A	G	A	0.0129362	0.0310499	0.405979	0.412235	FALSE	FALSE	FALSE	ieu-a-1163	15	56775385	0.052925	6881	0.557421	ER- Breast cancer (Survival) || id:ieu-a-1163	ER- Breast cancer (Survival)	ER- Breast cancer (Survival) || ||	TRUE	igd	15	56775385	0.00204001	2.30001e-10	472174	ieu-b-4879	telomere length || id:ieu-b-4879	TRUE	reported	igd	2	TRUE
rs7209057	A	G	A	G	0.011819	-0.0574211	0.561044	0.532424	FALSE	FALSE	FALSE	ieu-a-1163	17	65705530	0.0546865	6881	0.293716	ER- Breast cancer (Survival) || id:ieu-a-1163	ER- Breast cancer (Survival)	ER- Breast cancer (Survival) || ||	TRUE	igd	17	65705530	0.00202865	5.69994e-09	472174	ieu-b-4879	telomere length || id:ieu-b-4879	TRUE	reported	igd	2	TRUE
rs7221585	T	C	T	C	0.0143271	0.0545308	0.22401	0.226304	FALSE	FALSE	FALSE	ieu-a-1163	17	76195153	0.0638267	6881	0.392907	ER- Breast cancer (Survival) || id:ieu-a-1163	ER- Breast cancer (Survival)	ER- Breast cancer (Survival) || ||	TRUE	igd	17	76195153	0.00247042	6.69993e-09	472174	ieu-b-4879	telomere length || id:ieu-b-4879	TRUE	reported	igd	2	TRUE
rs73730598	A	G	A	G	0.0273632	0.148026	0.054793	0.0508356	FALSE	FALSE	FALSE	ieu-a-1163	5	77973	0.119493	6881	0.215425	ER- Breast cancer (Survival) || id:ieu-a-1163	ER- Breast cancer (Survival)	ER- Breast cancer (Survival) || ||	TRUE	igd	5	77973	0.00439272	4.70002e-10	472174	ieu-b-4879	telomere length || id:ieu-b-4879	TRUE	reported	igd	2	TRUE
rs76065543	T	C	T	C	0.0342843	-0.0121073	0.137527	0.133639	FALSE	FALSE	FALSE	ieu-a-1163	16	74678063	0.0774754	6881	0.875818	ER- Breast cancer (Survival) || id:ieu-a-1163	ER- Breast cancer (Survival)	ER- Breast cancer (Survival) || ||	TRUE	igd	16	74678063	0.00290708	4.19952e-32	472174	ieu-b-4879	telomere length || id:ieu-b-4879	TRUE	reported	igd	2	TRUE
rs76666449	C	T	C	T	0.0295125	-0.120128	0.100625	0.114146	FALSE	FALSE	FALSE	ieu-a-1163	12	120904895	0.0792436	6881	0.129535	ER- Breast cancer (Survival) || id:ieu-a-1163	ER- Breast cancer (Survival)	ER- Breast cancer (Survival) || ||	TRUE	igd	12	120904895	0.00333186	8.19974e-19	472174	ieu-b-4879	telomere length || id:ieu-b-4879	TRUE	reported	igd	2	TRUE
rs77231040	C	G	C	G	0.0989303	0.0461614	0.005742	0.0114596	FALSE	TRUE	FALSE	ieu-a-1163	10	106280527	0.262481	6881	0.8604	ER- Breast cancer (Survival) || id:ieu-a-1163	ER- Breast cancer (Survival)	ER- Breast cancer (Survival) || ||	TRUE	igd	10	106280527	0.0134649	1.99986e-13	472174	ieu-b-4879	telomere length || id:ieu-b-4879	TRUE	reported	igd	2	TRUE
rs7790856	T	C	T	C	-0.0437199	0.0255592	0.289139	0.281895	FALSE	FALSE	FALSE	ieu-a-1163	7	124459852	0.0527919	6881	0.62828	ER- Breast cancer (Survival) || id:ieu-a-1163	ER- Breast cancer (Survival)	ER- Breast cancer (Survival) || ||	TRUE	igd	7	124459852	0.00220526	1.80011e-87	472174	ieu-b-4879	telomere length || id:ieu-b-4879	TRUE	reported	igd	2	TRUE
rs79977579	A	C	A	C	0.0281517	0.256289	0.09555	0.0905343	FALSE	FALSE	FALSE	ieu-a-1163	12	54694560	0.0983552	6881	0.00916727	ER- Breast cancer (Survival) || id:ieu-a-1163	ER- Breast cancer (Survival)	ER- Breast cancer (Survival) || ||	TRUE	igd	12	54694560	0.00343182	2.29985e-16	472174	ieu-b-4879	telomere length || id:ieu-b-4879	TRUE	reported	igd	2	TRUE
rs80116508	A	G	A	G	-0.0352672	0.0529412	0.062356	0.0693191	FALSE	FALSE	FALSE	ieu-a-1163	16	3650970	0.107815	6881	0.6234	ER- Breast cancer (Survival) || id:ieu-a-1163	ER- Breast cancer (Survival)	ER- Breast cancer (Survival) || ||	TRUE	igd	16	3650970	0.00415151	1.99986e-17	472174	ieu-b-4879	telomere length || id:ieu-b-4879	TRUE	reported	igd	2	TRUE
rs80324517	A	G	A	G	0.0396515	-0.079744	0.048259	0.0557598	FALSE	FALSE	FALSE	ieu-a-1163	6	204031	0.124194	6881	0.520814	ER- Breast cancer (Survival) || id:ieu-a-1163	ER- Breast cancer (Survival)	ER- Breast cancer (Survival) || ||	TRUE	igd	6	204031	0.00466286	1.80011e-17	472174	ieu-b-4879	telomere length || id:ieu-b-4879	TRUE	reported	igd	2	TRUE
rs8102497	A	G	A	G	-0.0149654	-0.0345865	0.431828	0.428747	FALSE	FALSE	FALSE	ieu-a-1163	19	57370055	0.0488879	6881	0.479277	ER- Breast cancer (Survival) || id:ieu-a-1163	ER- Breast cancer (Survival)	ER- Breast cancer (Survival) || ||	TRUE	igd	19	57370055	0.0020233	1.39991e-13	472174	ieu-b-4879	telomere length || id:ieu-b-4879	TRUE	reported	igd	2	TRUE
rs8105767	G	A	G	A	0.0328384	0.0635899	0.29467	0.288005	FALSE	FALSE	FALSE	ieu-a-1163	19	22215441	0.0531415	6881	0.231457	ER- Breast cancer (Survival) || id:ieu-a-1163	ER- Breast cancer (Survival)	ER- Breast cancer (Survival) || ||	TRUE	igd	19	22215441	0.00220117	2.49977e-50	472174	ieu-b-4879	telomere length || id:ieu-b-4879	TRUE	reported	igd	2	TRUE
rs869785	C	T	C	T	-0.0147303	0.00660629	0.672471	0.671855	FALSE	FALSE	FALSE	ieu-a-1163	3	24347800	0.050338	6881	0.895587	ER- Breast cancer (Survival) || id:ieu-a-1163	ER- Breast cancer (Survival)	ER- Breast cancer (Survival) || ||	TRUE	igd	3	24347800	0.00212801	4.40048e-12	472174	ieu-b-4879	telomere length || id:ieu-b-4879	TRUE	reported	igd	2	TRUE
rs871134	T	C	T	C	-0.0182986	-0.0205998	0.569032	0.582753	FALSE	FALSE	FALSE	ieu-a-1163	4	7044380	0.0488676	6881	0.673358	ER- Breast cancer (Survival) || id:ieu-a-1163	ER- Breast cancer (Survival)	ER- Breast cancer (Survival) || ||	TRUE	igd	4	7044380	0.0020263	1.69981e-19	472174	ieu-b-4879	telomere length || id:ieu-b-4879	TRUE	reported	igd	2	TRUE
rs932002	T	C	T	C	-0.0402052	-0.0184817	0.150843	0.175506	FALSE	FALSE	FALSE	ieu-a-1163	1	226577306	0.0636311	6881	0.771472	ER- Breast cancer (Survival) || id:ieu-a-1163	ER- Breast cancer (Survival)	ER- Breast cancer (Survival) || ||	TRUE	igd	1	226577306	0.00279667	7.29962e-47	472174	ieu-b-4879	telomere length || id:ieu-b-4879	TRUE	reported	igd	2	TRUE
rs9398196	G	A	G	A	-0.0143586	0.0150105	0.52005	0.537701	FALSE	FALSE	FALSE	ieu-a-1163	6	109601554	0.0471872	6881	0.750405	ER- Breast cancer (Survival) || id:ieu-a-1163	ER- Breast cancer (Survival)	ER- Breast cancer (Survival) || ||	TRUE	igd	6	109601554	0.00201175	9.49948e-13	472174	ieu-b-4879	telomere length || id:ieu-b-4879	TRUE	reported	igd	2	TRUE
rs939916	A	G	A	G	0.0241795	0.0440904	0.669967	0.684463	FALSE	FALSE	FALSE	ieu-a-1163	11	202253	0.0541312	6881	0.415353	ER- Breast cancer (Survival) || id:ieu-a-1163	ER- Breast cancer (Survival)	ER- Breast cancer (Survival) || ||	TRUE	igd	11	202253	0.00216724	6.59933e-29	472174	ieu-b-4879	telomere length || id:ieu-b-4879	TRUE	reported	igd	2	TRUE
rs9600019	T	C	T	C	0.0127134	0.00723615	0.335579	0.332771	FALSE	FALSE	FALSE	ieu-a-1163	13	73317585	0.0504945	6881	0.886049	ER- Breast cancer (Survival) || id:ieu-a-1163	ER- Breast cancer (Survival)	ER- Breast cancer (Survival) || ||	TRUE	igd	13	73317585	0.00213096	2.39999e-09	472174	ieu-b-4879	telomere length || id:ieu-b-4879	TRUE	reported	igd	2	TRUE
rs9878436	T	C	T	C	-0.0143407	-0.0192987	0.434393	0.422134	FALSE	FALSE	FALSE	ieu-a-1163	3	138244400	0.0535866	6881	0.718742	ER- Breast cancer (Survival) || id:ieu-a-1163	ER- Breast cancer (Survival)	ER- Breast cancer (Survival) || ||	TRUE	igd	3	138244400	0.00201819	1.20005e-12	472174	ieu-b-4879	telomere length || id:ieu-b-4879	TRUE	reported	igd	2	TRUE
rs9955360	A	C	A	C	-0.0190311	-0.0530461	0.869288	0.855677	FALSE	FALSE	FALSE	ieu-a-1163	18	78008334	0.0761012	6881	0.485774	ER- Breast cancer (Survival) || id:ieu-a-1163	ER- Breast cancer (Survival)	ER- Breast cancer (Survival) || ||	TRUE	igd	18	78008334	0.00299791	2.19999e-10	472174	ieu-b-4879	telomere length || id:ieu-b-4879	TRUE	reported	igd	2	TRUE
