# Supplementary material for: Relationship between telomere length and the prognosis of breast cancer based on estrogen receptor status: A Mendelian randomization study
Source: Front Oncol. 2022 Oct 21;12:1024772. doi: 10.3389/fonc.2022.1024772 (PMC9634263; doi:10.3389/fonc.2022.1024772)
Supplement: Supplementary Table 1 — Characteristics of SNPs associated with telomere length and the prognosis of total breast cancer. [file DataSheet_1.zip › Table S3.xlsx]

## Sheet: Sheet1
SNP	effect_allele.exposure	other_allele.exposure	effect_allele.outcome	other_allele.outcome	beta.exposure	beta.outcome	eaf.exposure	eaf.outcome	remove	palindromic	ambiguous	id.outcome	chr	pos	se.outcome	samplesize.outcome	pval.outcome	outcome	originalname.outcome	outcome.deprecated	mr_keep.outcome	data_source.outcome	chr.exposure	pos.exposure	se.exposure	pval.exposure	samplesize.exposure	id.exposure	exposure	mr_keep.exposure	pval_origin.exposure	data_source.exposure	action	mr_keep
rs1003322	A	C	A	C	0.0141734	0.0258816	0.213742	0.193567	FALSE	FALSE	FALSE	ieu-a-1164	22	51072289	0.0697324	23059	0.710523	ER+ Breast cancer (Survival) || id:ieu-a-1164	ER+ Breast cancer (Survival)	ER+ Breast cancer (Survival) || ||	TRUE	igd	22	51072289	0.00247546	1e-08	472174	ieu-b-4879	telomere length || id:ieu-b-4879	TRUE	reported	igd	2	TRUE
rs10112752	A	G	A	G	-0.0287522	-0.0138927	0.430369	0.446834	FALSE	FALSE	FALSE	ieu-a-1164	8	73958718	0.0405605	23059	0.731961	ER+ Breast cancer (Survival) || id:ieu-a-1164	ER+ Breast cancer (Survival)	ER+ Breast cancer (Survival) || ||	TRUE	igd	8	73958718	0.00202518	9.49948e-46	472174	ieu-b-4879	telomere length || id:ieu-b-4879	TRUE	reported	igd	2	TRUE
rs10768683	G	C	G	C	0.0469922	0.0526279	0.841033	0.815613	FALSE	TRUE	FALSE	ieu-a-1164	11	5247791	0.0575774	23059	0.360697	ER+ Breast cancer (Survival) || id:ieu-a-1164	ER+ Breast cancer (Survival)	ER+ Breast cancer (Survival) || ||	TRUE	igd	11	5247791	0.00277015	1.50003e-64	472174	ieu-b-4879	telomere length || id:ieu-b-4879	TRUE	reported	igd	2	TRUE
rs10805346	C	T	C	T	0.0117072	-0.0474118	0.439339	0.431099	FALSE	FALSE	FALSE	ieu-a-1164	4	9920347	0.0451689	23059	0.293876	ER+ Breast cancer (Survival) || id:ieu-a-1164	ER+ Breast cancer (Survival)	ER+ Breast cancer (Survival) || ||	TRUE	igd	4	9920347	0.00202147	7.00003e-09	472174	ieu-b-4879	telomere length || id:ieu-b-4879	TRUE	reported	igd	2	TRUE
rs10840270	G	C	G	C	0.014383	-0.0556181	0.655684	0.657773	FALSE	TRUE	FALSE	ieu-a-1164	11	9629553	0.0422997	23059	0.188558	ER+ Breast cancer (Survival) || id:ieu-a-1164	ER+ Breast cancer (Survival)	ER+ Breast cancer (Survival) || ||	TRUE	igd	11	9629553	0.00212494	1.29987e-11	472174	ieu-b-4879	telomere length || id:ieu-b-4879	TRUE	reported	igd	2	TRUE
rs10845387	A	G	A	G	-0.0141214	0.0252882	0.352666	0.344596	FALSE	FALSE	FALSE	ieu-a-1164	12	11757743	0.0499712	23059	0.612817	ER+ Breast cancer (Survival) || id:ieu-a-1164	ER+ Breast cancer (Survival)	ER+ Breast cancer (Survival) || ||	TRUE	igd	12	11757743	0.00209396	1.50003e-11	472174	ieu-b-4879	telomere length || id:ieu-b-4879	TRUE	reported	igd	2	TRUE
rs10905255	T	G	T	G	-0.0182493	0.0489242	0.57919	0.571033	FALSE	FALSE	FALSE	ieu-a-1164	10	5870267	0.0406303	23059	0.228539	ER+ Breast cancer (Survival) || id:ieu-a-1164	ER+ Breast cancer (Survival)	ER+ Breast cancer (Survival) || ||	TRUE	igd	10	5870267	0.00203099	2.60016e-19	472174	ieu-b-4879	telomere length || id:ieu-b-4879	TRUE	reported	igd	2	TRUE
rs11085072	T	C	T	C	-0.0131806	0.0431418	0.236909	0.233797	FALSE	FALSE	FALSE	ieu-a-1164	19	4368142	0.0470495	23059	0.359172	ER+ Breast cancer (Survival) || id:ieu-a-1164	ER+ Breast cancer (Survival)	ER+ Breast cancer (Survival) || ||	TRUE	igd	19	4368142	0.00236713	2.59998e-08	472174	ieu-b-4879	telomere length || id:ieu-b-4879	TRUE	reported	igd	2	TRUE
rs11117354	C	T	C	T	0.0232506	-0.0199478	0.696513	0.686741	FALSE	FALSE	FALSE	ieu-a-1164	16	88092092	0.0443939	23059	0.653189	ER+ Breast cancer (Survival) || id:ieu-a-1164	ER+ Breast cancer (Survival)	ER+ Breast cancer (Survival) || ||	TRUE	igd	16	88092092	0.00219601	3.40017e-26	472174	ieu-b-4879	telomere length || id:ieu-b-4879	TRUE	reported	igd	2	TRUE
rs111950327	C	G	C	G	0.0238271	0.102861	0.063628	0.0828609	FALSE	TRUE	FALSE	ieu-a-1164	16	48283993	0.0852074	23059	0.227361	ER+ Breast cancer (Survival) || id:ieu-a-1164	ER+ Breast cancer (Survival)	ER+ Breast cancer (Survival) || ||	TRUE	igd	16	48283993	0.00409406	5.89997e-09	472174	ieu-b-4879	telomere length || id:ieu-b-4879	TRUE	reported	igd	2	TRUE
rs11212631	C	T	C	T	-0.0193458	0.052685	0.199229	0.180687	FALSE	FALSE	FALSE	ieu-a-1164	11	108304509	0.053647	23059	0.326066	ER+ Breast cancer (Survival) || id:ieu-a-1164	ER+ Breast cancer (Survival)	ER+ Breast cancer (Survival) || ||	TRUE	igd	11	108304509	0.00256554	4.70002e-14	472174	ieu-b-4879	telomere length || id:ieu-b-4879	TRUE	reported	igd	2	TRUE
rs112394943	C	T	C	T	-0.0198961	-0.0205166	0.162741	0.175809	FALSE	FALSE	FALSE	ieu-a-1164	3	197842892	0.0654605	23059	0.753961	ER+ Breast cancer (Survival) || id:ieu-a-1164	ER+ Breast cancer (Survival)	ER+ Breast cancer (Survival) || ||	TRUE	igd	3	197842892	0.00281641	1.59993e-12	472174	ieu-b-4879	telomere length || id:ieu-b-4879	TRUE	reported	igd	2	TRUE
rs113525195	A	C	A	C	-0.0124075	0.0545658	0.290254	0.274527	FALSE	FALSE	FALSE	ieu-a-1164	14	23499321	0.0440318	23059	0.215258	ER+ Breast cancer (Survival) || id:ieu-a-1164	ER+ Breast cancer (Survival)	ER+ Breast cancer (Survival) || ||	TRUE	igd	14	23499321	0.00224132	3.09999e-08	472174	ieu-b-4879	telomere length || id:ieu-b-4879	TRUE	reported	igd	2	TRUE
rs11579626	C	A	C	A	0.0265113	0.0554056	0.084882	0.0926682	FALSE	FALSE	FALSE	ieu-a-1164	1	146741960	0.0726436	23059	0.44564	ER+ Breast cancer (Survival) || id:ieu-a-1164	ER+ Breast cancer (Survival)	ER+ Breast cancer (Survival) || ||	TRUE	igd	1	146741960	0.00357752	1.29987e-13	472174	ieu-b-4879	telomere length || id:ieu-b-4879	TRUE	reported	igd	2	TRUE
rs11584821	T	C	T	C	-0.0306517	-0.00741224	0.176208	0.186763	FALSE	FALSE	FALSE	ieu-a-1164	1	114419489	0.0513221	23059	0.885164	ER+ Breast cancer (Survival) || id:ieu-a-1164	ER+ Breast cancer (Survival)	ER+ Breast cancer (Survival) || ||	TRUE	igd	1	114419489	0.00263623	2.99985e-31	472174	ieu-b-4879	telomere length || id:ieu-b-4879	TRUE	reported	igd	2	TRUE
rs116863223	A	G	A	G	-0.0817874	0.0555688	0.011763	0.0150035	FALSE	FALSE	FALSE	ieu-a-1164	18	709396	0.188036	23059	0.767595	ER+ Breast cancer (Survival) || id:ieu-a-1164	ER+ Breast cancer (Survival)	ER+ Breast cancer (Survival) || ||	TRUE	igd	18	709396	0.00937157	2.60016e-18	472174	ieu-b-4879	telomere length || id:ieu-b-4879	TRUE	reported	igd	2	TRUE
rs117034449	A	G	A	G	0.0374377	0.106109	0.023304	0.0238427	FALSE	FALSE	FALSE	ieu-a-1164	10	103855348	0.136906	23059	0.438308	ER+ Breast cancer (Survival) || id:ieu-a-1164	ER+ Breast cancer (Survival)	ER+ Breast cancer (Survival) || ||	TRUE	igd	10	103855348	0.00667898	2.1e-08	472174	ieu-b-4879	telomere length || id:ieu-b-4879	TRUE	reported	igd	2	TRUE
rs117407747	T	C	T	C	0.0450533	0.355502	0.027571	0.0224842	FALSE	FALSE	FALSE	ieu-a-1164	7	159117178	0.178644	23059	0.0465897	ER+ Breast cancer (Survival) || id:ieu-a-1164	ER+ Breast cancer (Survival)	ER+ Breast cancer (Survival) || ||	TRUE	igd	7	159117178	0.00611706	1.80011e-13	472174	ieu-b-4879	telomere length || id:ieu-b-4879	TRUE	reported	igd	2	TRUE
rs117512405	A	G	A	G	-0.0790134	0.155177	0.017043	0.0281932	FALSE	FALSE	FALSE	ieu-a-1164	20	62574274	0.138191	23059	0.261473	ER+ Breast cancer (Survival) || id:ieu-a-1164	ER+ Breast cancer (Survival)	ER+ Breast cancer (Survival) || ||	TRUE	igd	20	62574274	0.00824611	9.49948e-22	472174	ieu-b-4879	telomere length || id:ieu-b-4879	TRUE	reported	igd	2	TRUE
rs117630647	A	G	A	G	0.059565	0.0861989	0.021346	0.0217981	FALSE	FALSE	FALSE	ieu-a-1164	7	124779510	0.167917	23059	0.607711	ER+ Breast cancer (Survival) || id:ieu-a-1164	ER+ Breast cancer (Survival)	ER+ Breast cancer (Survival) || ||	TRUE	igd	7	124779510	0.00720413	1.39991e-16	472174	ieu-b-4879	telomere length || id:ieu-b-4879	TRUE	reported	igd	2	TRUE
rs11769630	A	T	A	T	-0.0256807	0.164812	0.072227	0.0910021	FALSE	TRUE	FALSE	ieu-a-1164	7	50257703	0.0890497	23059	0.0642007	ER+ Breast cancer (Survival) || id:ieu-a-1164	ER+ Breast cancer (Survival)	ER+ Breast cancer (Survival) || ||	TRUE	igd	7	50257703	0.00389475	4.30031e-11	472174	ieu-b-4879	telomere length || id:ieu-b-4879	TRUE	reported	igd	2	TRUE
rs11991877	A	T	A	T	-0.030138	-0.0470678	0.889309	0.822602	FALSE	TRUE	FALSE	ieu-a-1164	8	56664524	0.0560626	23059	0.401156	ER+ Breast cancer (Survival) || id:ieu-a-1164	ER+ Breast cancer (Survival)	ER+ Breast cancer (Survival) || ||	TRUE	igd	8	56664524	0.00318686	3.19963e-21	472174	ieu-b-4879	telomere length || id:ieu-b-4879	TRUE	reported	igd	2	TRUE
rs12369950	C	T	C	T	-0.0178308	-0.163814	0.140675	0.133572	FALSE	FALSE	FALSE	ieu-a-1164	12	24762109	0.060928	23059	0.00717414	ER+ Breast cancer (Survival) || id:ieu-a-1164	ER+ Breast cancer (Survival)	ER+ Breast cancer (Survival) || ||	TRUE	igd	12	24762109	0.00290205	8e-10	472174	ieu-b-4879	telomere length || id:ieu-b-4879	TRUE	reported	igd	2	TRUE
rs12412214	A	G	A	G	-0.0245174	-0.0105629	0.279765	0.317504	FALSE	FALSE	FALSE	ieu-a-1164	10	101276256	0.0441885	23059	0.811072	ER+ Breast cancer (Survival) || id:ieu-a-1164	ER+ Breast cancer (Survival)	ER+ Breast cancer (Survival) || ||	TRUE	igd	10	101276256	0.00222685	3.40017e-28	472174	ieu-b-4879	telomere length || id:ieu-b-4879	TRUE	reported	igd	2	TRUE
rs12451892	C	T	C	T	-0.0116145	-0.0261615	0.380511	0.381753	FALSE	FALSE	FALSE	ieu-a-1164	17	2247982	0.0497643	23059	0.599093	ER+ Breast cancer (Survival) || id:ieu-a-1164	ER+ Breast cancer (Survival)	ER+ Breast cancer (Survival) || ||	TRUE	igd	17	2247982	0.00207578	2.19999e-08	472174	ieu-b-4879	telomere length || id:ieu-b-4879	TRUE	reported	igd	2	TRUE
rs12925933	C	A	C	A	-0.0146622	0.0564339	0.66221	0.634166	FALSE	FALSE	FALSE	ieu-a-1164	16	90141355	0.0445729	23059	0.205476	ER+ Breast cancer (Survival) || id:ieu-a-1164	ER+ Breast cancer (Survival)	ER+ Breast cancer (Survival) || ||	TRUE	igd	16	90141355	0.00213796	7.00003e-12	472174	ieu-b-4879	telomere length || id:ieu-b-4879	TRUE	reported	igd	2	TRUE
rs12932179	G	A	G	A	-0.0136257	0.00279671	0.561399	0.574065	FALSE	FALSE	FALSE	ieu-a-1164	16	9072085	0.0429233	23059	0.94805	ER+ Breast cancer (Survival) || id:ieu-a-1164	ER+ Breast cancer (Survival)	ER+ Breast cancer (Survival) || ||	TRUE	igd	16	9072085	0.0020276	1.80011e-11	472174	ieu-b-4879	telomere length || id:ieu-b-4879	TRUE	reported	igd	2	TRUE
rs13062095	C	T	C	T	0.0138552	-0.0614037	0.327843	0.355871	FALSE	FALSE	FALSE	ieu-a-1164	3	101267385	0.0428402	23059	0.151766	ER+ Breast cancer (Survival) || id:ieu-a-1164	ER+ Breast cancer (Survival)	ER+ Breast cancer (Survival) || ||	TRUE	igd	3	101267385	0.00214113	9.70063e-11	472174	ieu-b-4879	telomere length || id:ieu-b-4879	TRUE	reported	igd	2	TRUE
rs13230646	C	T	C	T	-0.0173277	0.0772062	0.248945	0.236364	FALSE	FALSE	FALSE	ieu-a-1164	7	23930316	0.0524505	23059	0.141026	ER+ Breast cancer (Survival) || id:ieu-a-1164	ER+ Breast cancer (Survival)	ER+ Breast cancer (Survival) || ||	TRUE	igd	7	23930316	0.00232377	8.9002e-14	472174	ieu-b-4879	telomere length || id:ieu-b-4879	TRUE	reported	igd	2	TRUE
rs139795227	C	A	C	A	0.0599379	-0.127865	0.014021	0.0197518	FALSE	FALSE	FALSE	ieu-a-1164	1	92842367	0.199776	23059	0.522146	ER+ Breast cancer (Survival) || id:ieu-a-1164	ER+ Breast cancer (Survival)	ER+ Breast cancer (Survival) || ||	TRUE	igd	1	92842367	0.00873247	6.70039e-12	472174	ieu-b-4879	telomere length || id:ieu-b-4879	TRUE	reported	igd	2	TRUE
rs142426306	T	C	T	C	-0.0504903	0.159589	0.039544	0.0243072	FALSE	FALSE	FALSE	ieu-a-1164	20	62488152	0.15103	23059	0.29066	ER+ Breast cancer (Survival) || id:ieu-a-1164	ER+ Breast cancer (Survival)	ER+ Breast cancer (Survival) || ||	TRUE	igd	20	62488152	0.00539933	8.69961e-21	472174	ieu-b-4879	telomere length || id:ieu-b-4879	TRUE	reported	igd	2	TRUE
rs144204502	T	C	T	C	-0.100574	-0.103242	0.012562	0.0205756	FALSE	FALSE	FALSE	ieu-a-1164	17	76183233	0.160166	23059	0.51919	ER+ Breast cancer (Survival) || id:ieu-a-1164	ER+ Breast cancer (Survival)	ER+ Breast cancer (Survival) || ||	TRUE	igd	17	76183233	0.00913369	3.40017e-28	472174	ieu-b-4879	telomere length || id:ieu-b-4879	TRUE	reported	igd	2	TRUE
rs145114957	G	C	G	C	0.0272605	0.230091	0.042648	0.0378556	FALSE	TRUE	FALSE	ieu-a-1164	1	94322469	0.109922	23059	0.0363287	ER+ Breast cancer (Survival) || id:ieu-a-1164	ER+ Breast cancer (Survival)	ER+ Breast cancer (Survival) || ||	TRUE	igd	1	94322469	0.00498872	4.60002e-08	472174	ieu-b-4879	telomere length || id:ieu-b-4879	TRUE	reported	igd	2	TRUE
rs150150565	T	C	T	C	0.063762	0.154955	0.021455	0.0195257	FALSE	FALSE	FALSE	ieu-a-1164	18	708207	0.190837	23059	0.416804	ER+ Breast cancer (Survival) || id:ieu-a-1164	ER+ Breast cancer (Survival)	ER+ Breast cancer (Survival) || ||	TRUE	igd	18	708207	0.00739877	6.79986e-18	472174	ieu-b-4879	telomere length || id:ieu-b-4879	TRUE	reported	igd	2	TRUE
rs16978028	T	A	T	A	-0.029945	0.0578756	0.143727	0.119098	FALSE	TRUE	FALSE	ieu-a-1164	18	42070981	0.0620243	23059	0.350763	ER+ Breast cancer (Survival) || id:ieu-a-1164	ER+ Breast cancer (Survival)	ER+ Breast cancer (Survival) || ||	TRUE	igd	18	42070981	0.00285068	8.19974e-26	472174	ieu-b-4879	telomere length || id:ieu-b-4879	TRUE	reported	igd	2	TRUE
rs17445108	A	G	A	G	-0.0168922	0.105574	0.12695	0.103405	FALSE	FALSE	FALSE	ieu-a-1164	12	57082058	0.0867814	23059	0.223776	ER+ Breast cancer (Survival) || id:ieu-a-1164	ER+ Breast cancer (Survival)	ER+ Breast cancer (Survival) || ||	TRUE	igd	12	57082058	0.00300983	2e-08	472174	ieu-b-4879	telomere length || id:ieu-b-4879	TRUE	reported	igd	2	TRUE
rs17677991	G	C	G	C	0.0222664	0.00458626	0.342123	0.356766	FALSE	TRUE	FALSE	ieu-a-1164	15	42032383	0.0425922	23059	0.914251	ER+ Breast cancer (Survival) || id:ieu-a-1164	ER+ Breast cancer (Survival)	ER+ Breast cancer (Survival) || ||	TRUE	igd	15	42032383	0.00210806	4.40048e-26	472174	ieu-b-4879	telomere length || id:ieu-b-4879	TRUE	reported	igd	2	TRUE
rs185174247	A	G	A	G	0.0372806	0.0892967	0.05609	0.0589384	FALSE	FALSE	FALSE	ieu-a-1164	5	138914024	0.10873	23059	0.411494	ER+ Breast cancer (Survival) || id:ieu-a-1164	ER+ Breast cancer (Survival)	ER+ Breast cancer (Survival) || ||	TRUE	igd	5	138914024	0.00435145	1.10002e-17	472174	ieu-b-4879	telomere length || id:ieu-b-4879	TRUE	reported	igd	2	TRUE
rs188918174	T	C	T	C	0.0403062	0.225596	0.036106	0.0338186	FALSE	FALSE	FALSE	ieu-a-1164	2	54473646	0.115073	23059	0.0499413	ER+ Breast cancer (Survival) || id:ieu-a-1164	ER+ Breast cancer (Survival)	ER+ Breast cancer (Survival) || ||	TRUE	igd	2	54473646	0.00543604	1.20005e-13	472174	ieu-b-4879	telomere length || id:ieu-b-4879	TRUE	reported	igd	2	TRUE
rs1907702	A	G	A	G	0.0150247	-0.0370616	0.766771	0.8093	FALSE	FALSE	FALSE	ieu-a-1164	12	88955469	0.0493291	23059	0.452465	ER+ Breast cancer (Survival) || id:ieu-a-1164	ER+ Breast cancer (Survival)	ER+ Breast cancer (Survival) || ||	TRUE	igd	12	88955469	0.00242651	5.89997e-10	472174	ieu-b-4879	telomere length || id:ieu-b-4879	TRUE	reported	igd	2	TRUE
rs1957937	T	A	T	A	0.0209365	-0.00975139	0.16018	0.164303	FALSE	TRUE	FALSE	ieu-a-1164	14	96181360	0.0532625	23059	0.854734	ER+ Breast cancer (Survival) || id:ieu-a-1164	ER+ Breast cancer (Survival)	ER+ Breast cancer (Survival) || ||	TRUE	igd	14	96181360	0.00273361	1.9002e-14	472174	ieu-b-4879	telomere length || id:ieu-b-4879	TRUE	reported	igd	2	TRUE
rs2056726	A	G	A	G	-0.0228078	0.0848724	0.214376	0.213427	FALSE	FALSE	FALSE	ieu-a-1164	7	99780283	0.0536124	23059	0.113404	ER+ Breast cancer (Survival) || id:ieu-a-1164	ER+ Breast cancer (Survival)	ER+ Breast cancer (Survival) || ||	TRUE	igd	7	99780283	0.00243638	7.89951e-21	472174	ieu-b-4879	telomere length || id:ieu-b-4879	TRUE	reported	igd	2	TRUE
rs2555104	C	A	C	A	-0.0139717	0.0109174	0.434255	0.458212	FALSE	FALSE	FALSE	ieu-a-1164	2	17841243	0.0439697	23059	0.803906	ER+ Breast cancer (Survival) || id:ieu-a-1164	ER+ Breast cancer (Survival)	ER+ Breast cancer (Survival) || ||	TRUE	igd	2	17841243	0.00203498	6.59933e-12	472174	ieu-b-4879	telomere length || id:ieu-b-4879	TRUE	reported	igd	2	TRUE
rs28502153	A	C	A	C	-0.0215916	-0.054395	0.377958	0.357396	FALSE	FALSE	FALSE	ieu-a-1164	22	17469049	0.0428562	23059	0.204354	ER+ Breast cancer (Survival) || id:ieu-a-1164	ER+ Breast cancer (Survival)	ER+ Breast cancer (Survival) || ||	TRUE	igd	22	17469049	0.00206208	1.20005e-25	472174	ieu-b-4879	telomere length || id:ieu-b-4879	TRUE	reported	igd	2	TRUE
rs28577594	C	G	C	G	0.0187657	-0.0556237	0.709829	0.713003	FALSE	TRUE	FALSE	ieu-a-1164	12	123895906	0.0485011	23059	0.251442	ER+ Breast cancer (Survival) || id:ieu-a-1164	ER+ Breast cancer (Survival)	ER+ Breast cancer (Survival) || ||	TRUE	igd	12	123895906	0.00224024	5.40008e-17	472174	ieu-b-4879	telomere length || id:ieu-b-4879	TRUE	reported	igd	2	TRUE
rs3093888	A	G	A	G	-0.028973	0.146698	0.05131	0.0592339	FALSE	FALSE	FALSE	ieu-a-1164	14	20812951	0.0812316	23059	0.07093	ER+ Breast cancer (Survival) || id:ieu-a-1164	ER+ Breast cancer (Survival)	ER+ Breast cancer (Survival) || ||	TRUE	igd	14	20812951	0.00452459	1.5e-10	472174	ieu-b-4879	telomere length || id:ieu-b-4879	TRUE	reported	igd	2	TRUE
rs3767952	A	G	A	G	0.0134472	-0.073726	0.226709	0.222951	FALSE	FALSE	FALSE	ieu-a-1164	1	41231032	0.0489423	23059	0.131968	ER+ Breast cancer (Survival) || id:ieu-a-1164	ER+ Breast cancer (Survival)	ER+ Breast cancer (Survival) || ||	TRUE	igd	1	41231032	0.00238826	1.79999e-08	472174	ieu-b-4879	telomere length || id:ieu-b-4879	TRUE	reported	igd	2	TRUE
rs3891167	G	A	G	A	-0.0425685	-0.0292621	0.253435	0.255815	FALSE	FALSE	FALSE	ieu-a-1164	18	658423	0.0468991	23059	0.532668	ER+ Breast cancer (Survival) || id:ieu-a-1164	ER+ Breast cancer (Survival)	ER+ Breast cancer (Survival) || ||	TRUE	igd	18	658423	0.00239551	1.20005e-70	472174	ieu-b-4879	telomere length || id:ieu-b-4879	TRUE	reported	igd	2	TRUE
rs41269079	A	T	A	T	0.0153617	-0.0128358	0.188991	0.202264	FALSE	TRUE	FALSE	ieu-a-1164	1	45252015	0.0507356	23059	0.800273	ER+ Breast cancer (Survival) || id:ieu-a-1164	ER+ Breast cancer (Survival)	ER+ Breast cancer (Survival) || ||	TRUE	igd	1	45252015	0.0025499	1.7e-09	472174	ieu-b-4879	telomere length || id:ieu-b-4879	TRUE	reported	igd	2	TRUE
rs41304832	A	G	A	G	0.0611702	0.175878	0.012378	0.0202514	FALSE	FALSE	FALSE	ieu-a-1164	20	62375508	0.157831	23059	0.265134	ER+ Breast cancer (Survival) || id:ieu-a-1164	ER+ Breast cancer (Survival)	ER+ Breast cancer (Survival) || ||	TRUE	igd	20	62375508	0.0093095	5.00035e-11	472174	ieu-b-4879	telomere length || id:ieu-b-4879	TRUE	reported	igd	2	TRUE
rs4498805	T	G	T	G	0.0150601	0.069801	0.546632	0.53819	FALSE	FALSE	FALSE	ieu-a-1164	1	110910397	0.0395979	23059	0.0779435	ER+ Breast cancer (Survival) || id:ieu-a-1164	ER+ Breast cancer (Survival)	ER+ Breast cancer (Survival) || ||	TRUE	igd	1	110910397	0.00200376	5.70033e-14	472174	ieu-b-4879	telomere length || id:ieu-b-4879	TRUE	reported	igd	2	TRUE
rs4530278	T	G	T	G	0.0138793	0.0101319	0.59815	0.597305	FALSE	FALSE	FALSE	ieu-a-1164	19	33752994	0.0406505	23059	0.803172	ER+ Breast cancer (Survival) || id:ieu-a-1164	ER+ Breast cancer (Survival)	ER+ Breast cancer (Survival) || ||	TRUE	igd	19	33752994	0.0020567	1.50003e-11	472174	ieu-b-4879	telomere length || id:ieu-b-4879	TRUE	reported	igd	2	TRUE
rs45604339	T	C	T	C	-0.020433	-0.0335555	0.34242	0.345107	FALSE	FALSE	FALSE	ieu-a-1164	14	65543102	0.0486376	23059	0.490252	ER+ Breast cancer (Survival) || id:ieu-a-1164	ER+ Breast cancer (Survival)	ER+ Breast cancer (Survival) || ||	TRUE	igd	14	65543102	0.00211433	4.30031e-22	472174	ieu-b-4879	telomere length || id:ieu-b-4879	TRUE	reported	igd	2	TRUE
rs4616688	T	G	T	G	-0.0173476	-0.0118932	0.525394	0.41078	FALSE	FALSE	FALSE	ieu-a-1164	3	160042459	0.0478465	23059	0.803693	ER+ Breast cancer (Survival) || id:ieu-a-1164	ER+ Breast cancer (Survival)	ER+ Breast cancer (Survival) || ||	TRUE	igd	3	160042459	0.00200198	4.49987e-18	472174	ieu-b-4879	telomere length || id:ieu-b-4879	TRUE	reported	igd	2	TRUE
rs4724	A	G	A	G	-0.0547446	-0.0552578	0.116598	0.110491	FALSE	FALSE	FALSE	ieu-a-1164	17	7760397	0.0764778	23059	0.469967	ER+ Breast cancer (Survival) || id:ieu-a-1164	ER+ Breast cancer (Survival)	ER+ Breast cancer (Survival) || ||	TRUE	igd	17	7760397	0.00312441	9.79941e-69	472174	ieu-b-4879	telomere length || id:ieu-b-4879	TRUE	reported	igd	2	TRUE
rs4731541	G	C	G	C	-0.0206119	-0.00631469	0.624901	0.638567	FALSE	TRUE	FALSE	ieu-a-1164	7	128678236	0.041331	23059	0.878569	ER+ Breast cancer (Survival) || id:ieu-a-1164	ER+ Breast cancer (Survival)	ER+ Breast cancer (Survival) || ||	TRUE	igd	7	128678236	0.00205962	1.39991e-23	472174	ieu-b-4879	telomere length || id:ieu-b-4879	TRUE	reported	igd	2	TRUE
rs4743037	T	C	T	C	0.0147971	0.0236322	0.230874	0.229926	FALSE	FALSE	FALSE	ieu-a-1164	9	109639970	0.0468646	23059	0.614074	ER+ Breast cancer (Survival) || id:ieu-a-1164	ER+ Breast cancer (Survival)	ER+ Breast cancer (Survival) || ||	TRUE	igd	9	109639970	0.00238094	5.1e-10	472174	ieu-b-4879	telomere length || id:ieu-b-4879	TRUE	reported	igd	2	TRUE
rs55747751	A	G	A	G	-0.0211612	-0.0748917	0.077375	0.0767457	FALSE	FALSE	FALSE	ieu-a-1164	5	132397351	0.0951497	23059	0.431227	ER+ Breast cancer (Survival) || id:ieu-a-1164	ER+ Breast cancer (Survival)	ER+ Breast cancer (Survival) || ||	TRUE	igd	5	132397351	0.00375164	1.7e-08	472174	ieu-b-4879	telomere length || id:ieu-b-4879	TRUE	reported	igd	2	TRUE
rs56061761	A	G	A	G	-0.0203556	0.0221805	0.332642	0.304697	FALSE	FALSE	FALSE	ieu-a-1164	16	70187811	0.0641228	23059	0.729412	ER+ Breast cancer (Survival) || id:ieu-a-1164	ER+ Breast cancer (Survival)	ER+ Breast cancer (Survival) || ||	TRUE	igd	16	70187811	0.0022296	6.90081e-20	472174	ieu-b-4879	telomere length || id:ieu-b-4879	TRUE	reported	igd	2	TRUE
rs56799554	G	A	G	A	-0.0259793	0.00641746	0.170183	0.182543	FALSE	FALSE	FALSE	ieu-a-1164	17	41456413	0.0556721	23059	0.908229	ER+ Breast cancer (Survival) || id:ieu-a-1164	ER+ Breast cancer (Survival)	ER+ Breast cancer (Survival) || ||	TRUE	igd	17	41456413	0.00267858	2.99985e-22	472174	ieu-b-4879	telomere length || id:ieu-b-4879	TRUE	reported	igd	2	TRUE
rs59409453	G	A	G	A	0.0202133	-0.00253269	0.730602	0.734089	FALSE	FALSE	FALSE	ieu-a-1164	17	1666218	0.0500447	23059	0.959637	ER+ Breast cancer (Survival) || id:ieu-a-1164	ER+ Breast cancer (Survival)	ER+ Breast cancer (Survival) || ||	TRUE	igd	17	1666218	0.00230175	1.59993e-18	472174	ieu-b-4879	telomere length || id:ieu-b-4879	TRUE	reported	igd	2	TRUE
rs6007020	C	T	C	T	0.0144904	0.0337883	0.367823	0.352605	FALSE	FALSE	FALSE	ieu-a-1164	22	45790132	0.0426898	23059	0.428662	ER+ Breast cancer (Survival) || id:ieu-a-1164	ER+ Breast cancer (Survival)	ER+ Breast cancer (Survival) || ||	TRUE	igd	22	45790132	0.00209637	4.79954e-12	472174	ieu-b-4879	telomere length || id:ieu-b-4879	TRUE	reported	igd	2	TRUE
rs6054257	A	G	A	G	-0.0141684	0.0821539	0.793522	0.78882	FALSE	FALSE	FALSE	ieu-a-1164	20	66370	0.0627761	23059	0.190642	ER+ Breast cancer (Survival) || id:ieu-a-1164	ER+ Breast cancer (Survival)	ER+ Breast cancer (Survival) || ||	TRUE	igd	20	66370	0.00247729	1.09999e-08	472174	ieu-b-4879	telomere length || id:ieu-b-4879	TRUE	reported	igd	2	TRUE
rs61748181	T	C	T	C	-0.059181	0.0566957	0.028928	0.0379716	FALSE	FALSE	FALSE	ieu-a-1164	5	1294166	0.11065	23059	0.60838	ER+ Breast cancer (Survival) || id:ieu-a-1164	ER+ Breast cancer (Survival)	ER+ Breast cancer (Survival) || ||	TRUE	igd	5	1294166	0.00595394	2.80027e-23	472174	ieu-b-4879	telomere length || id:ieu-b-4879	TRUE	reported	igd	2	TRUE
rs6536702	A	G	A	G	0.0534148	-0.0128377	0.774647	0.782114	FALSE	FALSE	FALSE	ieu-a-1164	4	164028105	0.047635	23059	0.787543	ER+ Breast cancer (Survival) || id:ieu-a-1164	ER+ Breast cancer (Survival)	ER+ Breast cancer (Survival) || ||	TRUE	igd	4	164028105	0.00238875	9.39723e-111	472174	ieu-b-4879	telomere length || id:ieu-b-4879	TRUE	reported	igd	2	TRUE
rs6584579	G	A	G	A	0.0114923	0.117598	0.398876	0.377718	FALSE	FALSE	FALSE	ieu-a-1164	10	105645725	0.040801	23059	0.00394866	ER+ Breast cancer (Survival) || id:ieu-a-1164	ER+ Breast cancer (Survival)	ER+ Breast cancer (Survival) || ||	TRUE	igd	10	105645725	0.00204674	2e-08	472174	ieu-b-4879	telomere length || id:ieu-b-4879	TRUE	reported	igd	2	TRUE
rs6587577	G	A	G	A	-0.0182148	0.054433	0.826346	0.838021	FALSE	FALSE	FALSE	ieu-a-1164	1	151402045	0.0613465	23059	0.374915	ER+ Breast cancer (Survival) || id:ieu-a-1164	ER+ Breast cancer (Survival)	ER+ Breast cancer (Survival) || ||	TRUE	igd	1	151402045	0.0026359	4.79954e-12	472174	ieu-b-4879	telomere length || id:ieu-b-4879	TRUE	reported	igd	2	TRUE
rs6590343	G	A	G	A	0.0121739	-0.0484711	0.516385	0.529131	FALSE	FALSE	FALSE	ieu-a-1164	11	128500215	0.0397947	23059	0.223213	ER+ Breast cancer (Survival) || id:ieu-a-1164	ER+ Breast cancer (Survival)	ER+ Breast cancer (Survival) || ||	TRUE	igd	11	128500215	0.00201444	1.5e-09	472174	ieu-b-4879	telomere length || id:ieu-b-4879	TRUE	reported	igd	2	TRUE
rs6659669	T	C	T	C	-0.0117091	0.0339102	0.605095	0.595141	FALSE	FALSE	FALSE	ieu-a-1164	1	185315067	0.0405626	23059	0.403156	ER+ Breast cancer (Survival) || id:ieu-a-1164	ER+ Breast cancer (Survival)	ER+ Breast cancer (Survival) || ||	TRUE	igd	1	185315067	0.00205167	1.09999e-08	472174	ieu-b-4879	telomere length || id:ieu-b-4879	TRUE	reported	igd	2	TRUE
rs6669563	A	G	A	G	0.0182358	-0.00177968	0.437768	0.439352	FALSE	FALSE	FALSE	ieu-a-1164	1	32279629	0.0502989	23059	0.971775	ER+ Breast cancer (Survival) || id:ieu-a-1164	ER+ Breast cancer (Survival)	ER+ Breast cancer (Survival) || ||	TRUE	igd	1	32279629	0.00202476	2.09991e-19	472174	ieu-b-4879	telomere length || id:ieu-b-4879	TRUE	reported	igd	2	TRUE
rs66731853	A	G	A	G	-0.0177791	0.0593627	0.317304	0.287617	FALSE	FALSE	FALSE	ieu-a-1164	1	20916238	0.0510763	23059	0.245139	ER+ Breast cancer (Survival) || id:ieu-a-1164	ER+ Breast cancer (Survival)	ER+ Breast cancer (Survival) || ||	TRUE	igd	1	20916238	0.00215421	1.50003e-16	472174	ieu-b-4879	telomere length || id:ieu-b-4879	TRUE	reported	igd	2	TRUE
rs6751209	C	T	C	T	-0.0140465	-0.0632052	0.204231	0.195666	FALSE	FALSE	FALSE	ieu-a-1164	2	43588302	0.0504732	23059	0.210478	ER+ Breast cancer (Survival) || id:ieu-a-1164	ER+ Breast cancer (Survival)	ER+ Breast cancer (Survival) || ||	TRUE	igd	2	43588302	0.00248465	1.6e-08	472174	ieu-b-4879	telomere length || id:ieu-b-4879	TRUE	reported	igd	2	TRUE
rs6776756	A	G	A	G	-0.0174439	0.0167405	0.597562	0.577026	FALSE	FALSE	FALSE	ieu-a-1164	3	128215821	0.0408307	23059	0.681806	ER+ Breast cancer (Survival) || id:ieu-a-1164	ER+ Breast cancer (Survival)	ER+ Breast cancer (Survival) || ||	TRUE	igd	3	128215821	0.00203747	1.10002e-17	472174	ieu-b-4879	telomere length || id:ieu-b-4879	TRUE	reported	igd	2	TRUE
rs6790988	G	A	G	A	0.0145728	0.00650774	0.741902	0.751783	FALSE	FALSE	FALSE	ieu-a-1164	3	170263320	0.0458639	23059	0.887165	ER+ Breast cancer (Survival) || id:ieu-a-1164	ER+ Breast cancer (Survival)	ER+ Breast cancer (Survival) || ||	TRUE	igd	3	170263320	0.00228428	1.79999e-10	472174	ieu-b-4879	telomere length || id:ieu-b-4879	TRUE	reported	igd	2	TRUE
rs6881568	A	C	A	C	0.0169256	0.0837437	0.36258	0.332596	FALSE	FALSE	FALSE	ieu-a-1164	5	1670265	0.0440767	23059	0.0574394	ER+ Breast cancer (Survival) || id:ieu-a-1164	ER+ Breast cancer (Survival)	ER+ Breast cancer (Survival) || ||	TRUE	igd	5	1670265	0.00207735	3.69999e-16	472174	ieu-b-4879	telomere length || id:ieu-b-4879	TRUE	reported	igd	2	TRUE
rs7099229	A	G	A	G	-0.0153288	-0.000575644	0.273301	0.237644	FALSE	FALSE	FALSE	ieu-a-1164	10	96134685	0.0496454	23059	0.990749	ER+ Breast cancer (Survival) || id:ieu-a-1164	ER+ Breast cancer (Survival)	ER+ Breast cancer (Survival) || ||	TRUE	igd	10	96134685	0.00224403	8.4004e-12	472174	ieu-b-4879	telomere length || id:ieu-b-4879	TRUE	reported	igd	2	TRUE
rs7164950	G	A	G	A	0.0129362	-0.015161	0.405979	0.413947	FALSE	FALSE	FALSE	ieu-a-1164	15	56775385	0.0442865	23059	0.732096	ER+ Breast cancer (Survival) || id:ieu-a-1164	ER+ Breast cancer (Survival)	ER+ Breast cancer (Survival) || ||	TRUE	igd	15	56775385	0.00204001	2.30001e-10	472174	ieu-b-4879	telomere length || id:ieu-b-4879	TRUE	reported	igd	2	TRUE
rs7209057	A	G	A	G	0.011819	0.0509769	0.561044	0.535051	FALSE	FALSE	FALSE	ieu-a-1164	17	65705530	0.046435	23059	0.272286	ER+ Breast cancer (Survival) || id:ieu-a-1164	ER+ Breast cancer (Survival)	ER+ Breast cancer (Survival) || ||	TRUE	igd	17	65705530	0.00202865	5.69994e-09	472174	ieu-b-4879	telomere length || id:ieu-b-4879	TRUE	reported	igd	2	TRUE
rs7221585	T	C	T	C	0.0143271	-0.0471319	0.22401	0.232739	FALSE	FALSE	FALSE	ieu-a-1164	17	76195153	0.0547001	23059	0.388885	ER+ Breast cancer (Survival) || id:ieu-a-1164	ER+ Breast cancer (Survival)	ER+ Breast cancer (Survival) || ||	TRUE	igd	17	76195153	0.00247042	6.69993e-09	472174	ieu-b-4879	telomere length || id:ieu-b-4879	TRUE	reported	igd	2	TRUE
rs73730598	A	G	A	G	0.0273632	0.0714329	0.054793	0.0583341	FALSE	FALSE	FALSE	ieu-a-1164	5	77973	0.0951963	23059	0.453029	ER+ Breast cancer (Survival) || id:ieu-a-1164	ER+ Breast cancer (Survival)	ER+ Breast cancer (Survival) || ||	TRUE	igd	5	77973	0.00439272	4.70002e-10	472174	ieu-b-4879	telomere length || id:ieu-b-4879	TRUE	reported	igd	2	TRUE
rs76065543	T	C	T	C	0.0342843	0.068376	0.137527	0.146934	FALSE	FALSE	FALSE	ieu-a-1164	16	74678063	0.0639764	23059	0.285173	ER+ Breast cancer (Survival) || id:ieu-a-1164	ER+ Breast cancer (Survival)	ER+ Breast cancer (Survival) || ||	TRUE	igd	16	74678063	0.00290708	4.19952e-32	472174	ieu-b-4879	telomere length || id:ieu-b-4879	TRUE	reported	igd	2	TRUE
rs76666449	C	T	C	T	0.0295125	-0.0369406	0.100625	0.107206	FALSE	FALSE	FALSE	ieu-a-1164	12	120904895	0.0650223	23059	0.569953	ER+ Breast cancer (Survival) || id:ieu-a-1164	ER+ Breast cancer (Survival)	ER+ Breast cancer (Survival) || ||	TRUE	igd	12	120904895	0.00333186	8.19974e-19	472174	ieu-b-4879	telomere length || id:ieu-b-4879	TRUE	reported	igd	2	TRUE
rs77231040	C	G	C	G	0.0989303	0.036733	0.005742	0.011194	FALSE	TRUE	FALSE	ieu-a-1164	10	106280527	0.200951	23059	0.854958	ER+ Breast cancer (Survival) || id:ieu-a-1164	ER+ Breast cancer (Survival)	ER+ Breast cancer (Survival) || ||	TRUE	igd	10	106280527	0.0134649	1.99986e-13	472174	ieu-b-4879	telomere length || id:ieu-b-4879	TRUE	reported	igd	2	TRUE
rs79977579	A	C	A	C	0.0281517	-0.0452729	0.09555	0.0926091	FALSE	FALSE	FALSE	ieu-a-1164	12	54694560	0.0884475	23059	0.608747	ER+ Breast cancer (Survival) || id:ieu-a-1164	ER+ Breast cancer (Survival)	ER+ Breast cancer (Survival) || ||	TRUE	igd	12	54694560	0.00343182	2.29985e-16	472174	ieu-b-4879	telomere length || id:ieu-b-4879	TRUE	reported	igd	2	TRUE
rs80116508	A	G	A	G	-0.0352672	0.151341	0.062356	0.0696129	FALSE	FALSE	FALSE	ieu-a-1164	16	3650970	0.0870227	23059	0.0820163	ER+ Breast cancer (Survival) || id:ieu-a-1164	ER+ Breast cancer (Survival)	ER+ Breast cancer (Survival) || ||	TRUE	igd	16	3650970	0.00415151	1.99986e-17	472174	ieu-b-4879	telomere length || id:ieu-b-4879	TRUE	reported	igd	2	TRUE
rs80324517	A	G	A	G	0.0396515	-0.0343344	0.048259	0.0590741	FALSE	FALSE	FALSE	ieu-a-1164	6	204031	0.101413	23059	0.73494	ER+ Breast cancer (Survival) || id:ieu-a-1164	ER+ Breast cancer (Survival)	ER+ Breast cancer (Survival) || ||	TRUE	igd	6	204031	0.00466286	1.80011e-17	472174	ieu-b-4879	telomere length || id:ieu-b-4879	TRUE	reported	igd	2	TRUE
rs8102497	A	G	A	G	-0.0149654	0.0436891	0.431828	0.45101	FALSE	FALSE	FALSE	ieu-a-1164	19	57370055	0.0406341	23059	0.282293	ER+ Breast cancer (Survival) || id:ieu-a-1164	ER+ Breast cancer (Survival)	ER+ Breast cancer (Survival) || ||	TRUE	igd	19	57370055	0.0020233	1.39991e-13	472174	ieu-b-4879	telomere length || id:ieu-b-4879	TRUE	reported	igd	2	TRUE
rs869785	C	T	C	T	-0.0147303	-0.0238133	0.672471	0.656627	FALSE	FALSE	FALSE	ieu-a-1164	3	24347800	0.0418868	23059	0.569687	ER+ Breast cancer (Survival) || id:ieu-a-1164	ER+ Breast cancer (Survival)	ER+ Breast cancer (Survival) || ||	TRUE	igd	3	24347800	0.00212801	4.40048e-12	472174	ieu-b-4879	telomere length || id:ieu-b-4879	TRUE	reported	igd	2	TRUE
rs871134	T	C	T	C	-0.0182986	0.0453337	0.569032	0.570465	FALSE	FALSE	FALSE	ieu-a-1164	4	7044380	0.0400331	23059	0.257464	ER+ Breast cancer (Survival) || id:ieu-a-1164	ER+ Breast cancer (Survival)	ER+ Breast cancer (Survival) || ||	TRUE	igd	4	7044380	0.0020263	1.69981e-19	472174	ieu-b-4879	telomere length || id:ieu-b-4879	TRUE	reported	igd	2	TRUE
rs932002	T	C	T	C	-0.0402052	0.00414305	0.150843	0.180661	FALSE	FALSE	FALSE	ieu-a-1164	1	226577306	0.0526684	23059	0.937301	ER+ Breast cancer (Survival) || id:ieu-a-1164	ER+ Breast cancer (Survival)	ER+ Breast cancer (Survival) || ||	TRUE	igd	1	226577306	0.00279667	7.29962e-47	472174	ieu-b-4879	telomere length || id:ieu-b-4879	TRUE	reported	igd	2	TRUE
rs9398196	G	A	G	A	-0.0143586	-0.0309195	0.52005	0.538509	FALSE	FALSE	FALSE	ieu-a-1164	6	109601554	0.0400263	23059	0.43983	ER+ Breast cancer (Survival) || id:ieu-a-1164	ER+ Breast cancer (Survival)	ER+ Breast cancer (Survival) || ||	TRUE	igd	6	109601554	0.00201175	9.49948e-13	472174	ieu-b-4879	telomere length || id:ieu-b-4879	TRUE	reported	igd	2	TRUE
rs939916	A	G	A	G	0.0241795	0.0149725	0.669967	0.688828	FALSE	FALSE	FALSE	ieu-a-1164	11	202253	0.0452118	23059	0.74052	ER+ Breast cancer (Survival) || id:ieu-a-1164	ER+ Breast cancer (Survival)	ER+ Breast cancer (Survival) || ||	TRUE	igd	11	202253	0.00216724	6.59933e-29	472174	ieu-b-4879	telomere length || id:ieu-b-4879	TRUE	reported	igd	2	TRUE
rs9600019	T	C	T	C	0.0127134	-0.0639632	0.335579	0.33845	FALSE	FALSE	FALSE	ieu-a-1164	13	73317585	0.0418943	23059	0.126816	ER+ Breast cancer (Survival) || id:ieu-a-1164	ER+ Breast cancer (Survival)	ER+ Breast cancer (Survival) || ||	TRUE	igd	13	73317585	0.00213096	2.39999e-09	472174	ieu-b-4879	telomere length || id:ieu-b-4879	TRUE	reported	igd	2	TRUE
rs9878436	T	C	T	C	-0.0143407	-0.0254716	0.434393	0.424233	FALSE	FALSE	FALSE	ieu-a-1164	3	138244400	0.0451025	23059	0.572245	ER+ Breast cancer (Survival) || id:ieu-a-1164	ER+ Breast cancer (Survival)	ER+ Breast cancer (Survival) || ||	TRUE	igd	3	138244400	0.00201819	1.20005e-12	472174	ieu-b-4879	telomere length || id:ieu-b-4879	TRUE	reported	igd	2	TRUE
rs9955360	A	C	A	C	-0.0190311	-0.0473523	0.869288	0.857236	FALSE	FALSE	FALSE	ieu-a-1164	18	78008334	0.0643131	23059	0.461562	ER+ Breast cancer (Survival) || id:ieu-a-1164	ER+ Breast cancer (Survival)	ER+ Breast cancer (Survival) || ||	TRUE	igd	18	78008334	0.00299791	2.19999e-10	472174	ieu-b-4879	telomere length || id:ieu-b-4879	TRUE	reported	igd	2	TRUE
rs17803849	T	C	T	C	0.0273203	-0.0418162	0.405161	0.39703	FALSE	FALSE	FALSE	ieu-a-1164	2	210673445	0.0420954	23059	0.320531	ER+ Breast cancer (Survival) || id:ieu-a-1164	ER+ Breast cancer (Survival)	ER+ Breast cancer (Survival) || ||	TRUE	igd	2	210673445	0.00203482	4.19952e-41	472174	ieu-b-4879	telomere length || id:ieu-b-4879	TRUE	reported	igd	2	TRUE
rs611646	A	T	A	T	-0.0368309	0.00300894	0.408685	0.409783	FALSE	TRUE	FALSE	ieu-a-1164	11	108177097	0.0399168	23059	0.939912	ER+ Breast cancer (Survival) || id:ieu-a-1164	ER+ Breast cancer (Survival)	ER+ Breast cancer (Survival) || ||	TRUE	igd	11	108177097	0.00203547	3.50026e-73	472174	ieu-b-4879	telomere length || id:ieu-b-4879	TRUE	reported	igd	2	TRUE
rs137901416	A	G	A	G	0.04572	-0.000991355	0.100311	0.0896146	FALSE	FALSE	FALSE	ieu-a-1164	14	73418095	0.0699469	23059	0.988692	ER+ Breast cancer (Survival) || id:ieu-a-1164	ER+ Breast cancer (Survival)	ER+ Breast cancer (Survival) || ||	TRUE	igd	14	73418095	0.00332355	4.70002e-43	472174	ieu-b-4879	telomere length || id:ieu-b-4879	TRUE	reported	igd	2	TRUE
rs762679	A	T	A	T	0.0310104	0.0673586	0.856501	0.851302	FALSE	TRUE	FALSE	ieu-a-1164	8	48885436	0.0571434	23059	0.238492	ER+ Breast cancer (Survival) || id:ieu-a-1164	ER+ Breast cancer (Survival)	ER+ Breast cancer (Survival) || ||	TRUE	igd	8	48885436	0.00285024	1.39991e-27	472174	ieu-b-4879	telomere length || id:ieu-b-4879	TRUE	reported	igd	2	TRUE
